# Supplementary material for: A lipid metabolism and lysosome-based risk signature for prognosis and immune response prediction in uterine corpus endometrial carcinoma
Source: Front Genet. 2025 Sep 8;16:1594682. doi: 10.3389/fgene.2025.1594682 (PMC12450679; doi:10.3389/fgene.2025.1594682)
Supplement: Supplementary file 4 [file Table1.xlsx]

## Sheet: Table S1 
Table S1: Patient characteristics
Characteristics		Number
Age	≥ 65 years	234
	< 65 years	276
Survival Status	Alive	427
	Dead	83
Stage	I	320
	II	52
	III	114
	IV	24
Grade	G1	96
	G2	117
	G3	297
Inclusion criteria	survival time≥30 days
	complete clinical information including age, AJCC TNM stage, Grade
	complete expression information of transcriptome data

## Sheet: Table S2
Table S2: Lipid metabolism-related Genes (n=1407)
Symbol	Pathway
A3GALT2	GOBP_LIPID_METABOLIC_PROCESS
A4GALT	GOBP_LIPID_METABOLIC_PROCESS
AACS	GOBP_LIPID_METABOLIC_PROCESS
AADAC	GOBP_LIPID_METABOLIC_PROCESS
AASDH	GOBP_LIPID_METABOLIC_PROCESS
ABCA1	GOBP_LIPID_METABOLIC_PROCESS
ABCA12	GOBP_LIPID_METABOLIC_PROCESS
ABCA2	GOBP_LIPID_METABOLIC_PROCESS
ABCA3	GOBP_LIPID_METABOLIC_PROCESS
ABCA4	GOBP_LIPID_METABOLIC_PROCESS
ABCA5	GOBP_LIPID_METABOLIC_PROCESS
ABCA7	GOBP_LIPID_METABOLIC_PROCESS
ABCA8	GOBP_LIPID_METABOLIC_PROCESS
ABCB11	GOBP_LIPID_METABOLIC_PROCESS
ABCB4	GOBP_LIPID_METABOLIC_PROCESS
ABCD1	GOBP_LIPID_METABOLIC_PROCESS
ABCD2	GOBP_LIPID_METABOLIC_PROCESS
ABCD3	GOBP_LIPID_METABOLIC_PROCESS
ABCD4	GOBP_LIPID_METABOLIC_PROCESS
ABCG1	GOBP_LIPID_METABOLIC_PROCESS
ABCG4	GOBP_LIPID_METABOLIC_PROCESS
ABHD1	GOBP_LIPID_METABOLIC_PROCESS
ABHD11	GOBP_LIPID_METABOLIC_PROCESS
ABHD12	GOBP_LIPID_METABOLIC_PROCESS
ABHD12B	GOBP_LIPID_METABOLIC_PROCESS
ABHD15	GOBP_LIPID_METABOLIC_PROCESS
ABHD16A	GOBP_LIPID_METABOLIC_PROCESS
ABHD16B	GOBP_LIPID_METABOLIC_PROCESS
ABHD2	GOBP_LIPID_METABOLIC_PROCESS
ABHD3	GOBP_LIPID_METABOLIC_PROCESS
ABHD4	GOBP_LIPID_METABOLIC_PROCESS
ABHD5	GOBP_LIPID_METABOLIC_PROCESS
ABHD6	GOBP_LIPID_METABOLIC_PROCESS
ABO	GOBP_LIPID_METABOLIC_PROCESS
ACAA1	GOBP_LIPID_METABOLIC_PROCESS
ACAA2	GOBP_LIPID_METABOLIC_PROCESS
ACACA	GOBP_LIPID_METABOLIC_PROCESS
ACACB	GOBP_LIPID_METABOLIC_PROCESS
ACAD10	GOBP_LIPID_METABOLIC_PROCESS
ACAD11	GOBP_LIPID_METABOLIC_PROCESS
ACAD8	GOBP_LIPID_METABOLIC_PROCESS
ACAD9	GOBP_LIPID_METABOLIC_PROCESS
ACADL	GOBP_LIPID_METABOLIC_PROCESS
ACADM	GOBP_LIPID_METABOLIC_PROCESS
ACADS	GOBP_LIPID_METABOLIC_PROCESS
ACADSB	GOBP_LIPID_METABOLIC_PROCESS
ACADVL	GOBP_LIPID_METABOLIC_PROCESS
ACAT1	GOBP_LIPID_METABOLIC_PROCESS
ACAT2	GOBP_LIPID_METABOLIC_PROCESS
ACBD3	GOBP_LIPID_METABOLIC_PROCESS
ACBD4	GOBP_LIPID_METABOLIC_PROCESS
ACBD5	GOBP_LIPID_METABOLIC_PROCESS
ACBD7	GOBP_LIPID_METABOLIC_PROCESS
ACER1	GOBP_LIPID_METABOLIC_PROCESS
ACER2	GOBP_LIPID_METABOLIC_PROCESS
ACER3	GOBP_LIPID_METABOLIC_PROCESS
ACLY	GOBP_LIPID_METABOLIC_PROCESS
ACOT1	GOBP_LIPID_METABOLIC_PROCESS
ACOT11	GOBP_LIPID_METABOLIC_PROCESS
ACOT12	GOBP_LIPID_METABOLIC_PROCESS
ACOT13	GOBP_LIPID_METABOLIC_PROCESS
ACOT2	GOBP_LIPID_METABOLIC_PROCESS
ACOT4	GOBP_LIPID_METABOLIC_PROCESS
ACOT6	GOBP_LIPID_METABOLIC_PROCESS
ACOT7	GOBP_LIPID_METABOLIC_PROCESS
ACOT8	GOBP_LIPID_METABOLIC_PROCESS
ACOX1	GOBP_LIPID_METABOLIC_PROCESS
ACOX2	GOBP_LIPID_METABOLIC_PROCESS
ACOX3	GOBP_LIPID_METABOLIC_PROCESS
ACOXL	GOBP_LIPID_METABOLIC_PROCESS
ACP3	GOBP_LIPID_METABOLIC_PROCESS
ACP6	GOBP_LIPID_METABOLIC_PROCESS
ACSBG1	GOBP_LIPID_METABOLIC_PROCESS
ACSBG2	GOBP_LIPID_METABOLIC_PROCESS
ACSF2	GOBP_LIPID_METABOLIC_PROCESS
ACSF3	GOBP_LIPID_METABOLIC_PROCESS
ACSL1	GOBP_LIPID_METABOLIC_PROCESS
ACSL3	GOBP_LIPID_METABOLIC_PROCESS
ACSL4	GOBP_LIPID_METABOLIC_PROCESS
ACSL5	GOBP_LIPID_METABOLIC_PROCESS
ACSL6	GOBP_LIPID_METABOLIC_PROCESS
ACSM1	GOBP_LIPID_METABOLIC_PROCESS
ACSM2A	GOBP_LIPID_METABOLIC_PROCESS
ACSM2B	GOBP_LIPID_METABOLIC_PROCESS
ACSM3	GOBP_LIPID_METABOLIC_PROCESS
ACSM4	GOBP_LIPID_METABOLIC_PROCESS
ACSM5	GOBP_LIPID_METABOLIC_PROCESS
ACSM6	GOBP_LIPID_METABOLIC_PROCESS
ACSS1	GOBP_LIPID_METABOLIC_PROCESS
ACSS2	GOBP_LIPID_METABOLIC_PROCESS
ACSS3	GOBP_LIPID_METABOLIC_PROCESS
ADGRF1	GOBP_LIPID_METABOLIC_PROCESS
ADGRF5	GOBP_LIPID_METABOLIC_PROCESS
ADH1A	GOBP_LIPID_METABOLIC_PROCESS
ADH1B	GOBP_LIPID_METABOLIC_PROCESS
ADH1C	GOBP_LIPID_METABOLIC_PROCESS
ADH4	GOBP_LIPID_METABOLIC_PROCESS
ADH5	GOBP_LIPID_METABOLIC_PROCESS
ADH6	GOBP_LIPID_METABOLIC_PROCESS
ADH7	GOBP_LIPID_METABOLIC_PROCESS
ADHFE1	GOBP_LIPID_METABOLIC_PROCESS
ADIPOQ	GOBP_LIPID_METABOLIC_PROCESS
ADIPOR1	GOBP_LIPID_METABOLIC_PROCESS
ADIPOR2	GOBP_LIPID_METABOLIC_PROCESS
ADM	GOBP_LIPID_METABOLIC_PROCESS
ADORA1	GOBP_LIPID_METABOLIC_PROCESS
ADRA2A	GOBP_LIPID_METABOLIC_PROCESS
ADTRP	GOBP_LIPID_METABOLIC_PROCESS
AFP	GOBP_LIPID_METABOLIC_PROCESS
AGAP2	GOBP_LIPID_METABOLIC_PROCESS
AGK	GOBP_LIPID_METABOLIC_PROCESS
AGMO	GOBP_LIPID_METABOLIC_PROCESS
AGPAT1	GOBP_LIPID_METABOLIC_PROCESS
AGPAT2	GOBP_LIPID_METABOLIC_PROCESS
AGPAT3	GOBP_LIPID_METABOLIC_PROCESS
AGPAT4	GOBP_LIPID_METABOLIC_PROCESS
AGPAT5	GOBP_LIPID_METABOLIC_PROCESS
AGPS	GOBP_LIPID_METABOLIC_PROCESS
AIG1	GOBP_LIPID_METABOLIC_PROCESS
AJUBA	GOBP_LIPID_METABOLIC_PROCESS
AKR1A1	GOBP_LIPID_METABOLIC_PROCESS
AKR1B1	GOBP_LIPID_METABOLIC_PROCESS
AKR1B10	GOBP_LIPID_METABOLIC_PROCESS
AKR1B15	GOBP_LIPID_METABOLIC_PROCESS
AKR1C1	GOBP_LIPID_METABOLIC_PROCESS
AKR1C2	GOBP_LIPID_METABOLIC_PROCESS
AKR1C3	GOBP_LIPID_METABOLIC_PROCESS
AKR1C4	GOBP_LIPID_METABOLIC_PROCESS
AKR1D1	GOBP_LIPID_METABOLIC_PROCESS
AKR7A2	GOBP_LIPID_METABOLIC_PROCESS
AKT1	GOBP_LIPID_METABOLIC_PROCESS
AKT2	GOBP_LIPID_METABOLIC_PROCESS
ALDH1A1	GOBP_LIPID_METABOLIC_PROCESS
ALDH1A2	GOBP_LIPID_METABOLIC_PROCESS
ALDH1A3	GOBP_LIPID_METABOLIC_PROCESS
ALDH1L2	GOBP_LIPID_METABOLIC_PROCESS
ALDH3A1	GOBP_LIPID_METABOLIC_PROCESS
ALDH3A2	GOBP_LIPID_METABOLIC_PROCESS
ALDH3B1	GOBP_LIPID_METABOLIC_PROCESS
ALDH3B2	GOBP_LIPID_METABOLIC_PROCESS
ALDH8A1	GOBP_LIPID_METABOLIC_PROCESS
ALG1	GOBP_LIPID_METABOLIC_PROCESS
ALG10	GOBP_LIPID_METABOLIC_PROCESS
ALG10B	GOBP_LIPID_METABOLIC_PROCESS
ALG11	GOBP_LIPID_METABOLIC_PROCESS
ALG12	GOBP_LIPID_METABOLIC_PROCESS
ALG13	GOBP_LIPID_METABOLIC_PROCESS
ALG14	GOBP_LIPID_METABOLIC_PROCESS
ALG2	GOBP_LIPID_METABOLIC_PROCESS
ALG3	GOBP_LIPID_METABOLIC_PROCESS
ALG6	GOBP_LIPID_METABOLIC_PROCESS
ALG8	GOBP_LIPID_METABOLIC_PROCESS
ALG9	GOBP_LIPID_METABOLIC_PROCESS
ALK	GOBP_LIPID_METABOLIC_PROCESS
ALKBH7	GOBP_LIPID_METABOLIC_PROCESS
ALOX12	GOBP_LIPID_METABOLIC_PROCESS
ALOX12B	GOBP_LIPID_METABOLIC_PROCESS
ALOX15	GOBP_LIPID_METABOLIC_PROCESS
ALOX15B	GOBP_LIPID_METABOLIC_PROCESS
ALOX5	GOBP_LIPID_METABOLIC_PROCESS
ALOX5AP	GOBP_LIPID_METABOLIC_PROCESS
ALOXE3	GOBP_LIPID_METABOLIC_PROCESS
AMACR	GOBP_LIPID_METABOLIC_PROCESS
AMBRA1	GOBP_LIPID_METABOLIC_PROCESS
ANG	GOBP_LIPID_METABOLIC_PROCESS
ANGPTL3	GOBP_LIPID_METABOLIC_PROCESS
ANGPTL4	GOBP_LIPID_METABOLIC_PROCESS
ANGPTL8	GOBP_LIPID_METABOLIC_PROCESS
ANKRD23	GOBP_LIPID_METABOLIC_PROCESS
ANO9	GOBP_LIPID_METABOLIC_PROCESS
ANXA1	GOBP_LIPID_METABOLIC_PROCESS
AOAH	GOBP_LIPID_METABOLIC_PROCESS
AOX1	GOBP_LIPID_METABOLIC_PROCESS
APOA1	GOBP_LIPID_METABOLIC_PROCESS
APOA2	GOBP_LIPID_METABOLIC_PROCESS
APOA4	GOBP_LIPID_METABOLIC_PROCESS
APOA5	GOBP_LIPID_METABOLIC_PROCESS
APOB	GOBP_LIPID_METABOLIC_PROCESS
APOBEC1	GOBP_LIPID_METABOLIC_PROCESS
APOBR	GOBP_LIPID_METABOLIC_PROCESS
APOC1	GOBP_LIPID_METABOLIC_PROCESS
APOC2	GOBP_LIPID_METABOLIC_PROCESS
APOC3	GOBP_LIPID_METABOLIC_PROCESS
APOC4	GOBP_LIPID_METABOLIC_PROCESS
APOD	GOBP_LIPID_METABOLIC_PROCESS
APOE	GOBP_LIPID_METABOLIC_PROCESS
APOF	GOBP_LIPID_METABOLIC_PROCESS
APOH	GOBP_LIPID_METABOLIC_PROCESS
APOL1	GOBP_LIPID_METABOLIC_PROCESS
APOL2	GOBP_LIPID_METABOLIC_PROCESS
APOL4	GOBP_LIPID_METABOLIC_PROCESS
APOL5	GOBP_LIPID_METABOLIC_PROCESS
APP	GOBP_LIPID_METABOLIC_PROCESS
APPL2	GOBP_LIPID_METABOLIC_PROCESS
AQP8	GOBP_LIPID_METABOLIC_PROCESS
ARMC5	GOBP_LIPID_METABOLIC_PROCESS
ARSA	GOBP_LIPID_METABOLIC_PROCESS
ARV1	GOBP_LIPID_METABOLIC_PROCESS
ASAH1	GOBP_LIPID_METABOLIC_PROCESS
ASAH2	GOBP_LIPID_METABOLIC_PROCESS
ASAH2B	GOBP_LIPID_METABOLIC_PROCESS
ASMT	GOBP_LIPID_METABOLIC_PROCESS
ASPG	GOBP_LIPID_METABOLIC_PROCESS
ASXL3	GOBP_LIPID_METABOLIC_PROCESS
ATF2	GOBP_LIPID_METABOLIC_PROCESS
ATG14	GOBP_LIPID_METABOLIC_PROCESS
ATG4A	GOBP_LIPID_METABOLIC_PROCESS
ATM	GOBP_LIPID_METABOLIC_PROCESS
ATP1A1	GOBP_LIPID_METABOLIC_PROCESS
ATP5F1A	GOBP_LIPID_METABOLIC_PROCESS
ATP5F1B	GOBP_LIPID_METABOLIC_PROCESS
ATP6V1B1	GOBP_LIPID_METABOLIC_PROCESS
ATP8B1	GOBP_LIPID_METABOLIC_PROCESS
AUH	GOBP_LIPID_METABOLIC_PROCESS
AVIL	GOBP_LIPID_METABOLIC_PROCESS
AVP	GOBP_LIPID_METABOLIC_PROCESS
AVPR1A	GOBP_LIPID_METABOLIC_PROCESS
AWAT1	GOBP_LIPID_METABOLIC_PROCESS
AWAT2	GOBP_LIPID_METABOLIC_PROCESS
B3GALNT1	GOBP_LIPID_METABOLIC_PROCESS
B3GALT1	GOBP_LIPID_METABOLIC_PROCESS
B3GALT2	GOBP_LIPID_METABOLIC_PROCESS
B3GALT4	GOBP_LIPID_METABOLIC_PROCESS
B3GALT5	GOBP_LIPID_METABOLIC_PROCESS
B3GNT5	GOBP_LIPID_METABOLIC_PROCESS
B4GALNT1	GOBP_LIPID_METABOLIC_PROCESS
B4GALNT2	GOBP_LIPID_METABOLIC_PROCESS
B4GALT1	GOBP_LIPID_METABOLIC_PROCESS
B4GALT3	GOBP_LIPID_METABOLIC_PROCESS
B4GALT4	GOBP_LIPID_METABOLIC_PROCESS
B4GALT5	GOBP_LIPID_METABOLIC_PROCESS
B4GALT6	GOBP_LIPID_METABOLIC_PROCESS
BAAT	GOBP_LIPID_METABOLIC_PROCESS
BAX	GOBP_LIPID_METABOLIC_PROCESS
BBS1	GOBP_LIPID_METABOLIC_PROCESS
BBS4	GOBP_LIPID_METABOLIC_PROCESS
BCAT1	GOBP_LIPID_METABOLIC_PROCESS
BCAT2	GOBP_LIPID_METABOLIC_PROCESS
BCKDHB	GOBP_LIPID_METABOLIC_PROCESS
BCL11B	GOBP_LIPID_METABOLIC_PROCESS
BCO1	GOBP_LIPID_METABOLIC_PROCESS
BCO2	GOBP_LIPID_METABOLIC_PROCESS
BDH1	GOBP_LIPID_METABOLIC_PROCESS
BDH2	GOBP_LIPID_METABOLIC_PROCESS
BECN1	GOBP_LIPID_METABOLIC_PROCESS
BGLAP	GOBP_LIPID_METABOLIC_PROCESS
BMP2	GOBP_LIPID_METABOLIC_PROCESS
BMP5	GOBP_LIPID_METABOLIC_PROCESS
BMP6	GOBP_LIPID_METABOLIC_PROCESS
BMX	GOBP_LIPID_METABOLIC_PROCESS
BPNT1	GOBP_LIPID_METABOLIC_PROCESS
BPNT2	GOBP_LIPID_METABOLIC_PROCESS
BRCA1	GOBP_LIPID_METABOLIC_PROCESS
BSCL2	GOBP_LIPID_METABOLIC_PROCESS
BTN2A1	GOBP_LIPID_METABOLIC_PROCESS
C1QTNF2	GOBP_LIPID_METABOLIC_PROCESS
C20orf173	GOBP_LIPID_METABOLIC_PROCESS
C3	GOBP_LIPID_METABOLIC_PROCESS
CACNA1H	GOBP_LIPID_METABOLIC_PROCESS
CAPN2	GOBP_LIPID_METABOLIC_PROCESS
CAT	GOBP_LIPID_METABOLIC_PROCESS
CAV1	GOBP_LIPID_METABOLIC_PROCESS
CAV3	GOBP_LIPID_METABOLIC_PROCESS
CBR1	GOBP_LIPID_METABOLIC_PROCESS
CBR4	GOBP_LIPID_METABOLIC_PROCESS
CCDC3	GOBP_LIPID_METABOLIC_PROCESS
CCL19	GOBP_LIPID_METABOLIC_PROCESS
CCL21	GOBP_LIPID_METABOLIC_PROCESS
CCN1	GOBP_LIPID_METABOLIC_PROCESS
CCR7	GOBP_LIPID_METABOLIC_PROCESS
CD19	GOBP_LIPID_METABOLIC_PROCESS
CD36	GOBP_LIPID_METABOLIC_PROCESS
CD74	GOBP_LIPID_METABOLIC_PROCESS
CDIPT	GOBP_LIPID_METABOLIC_PROCESS
CDS1	GOBP_LIPID_METABOLIC_PROCESS
CDS2	GOBP_LIPID_METABOLIC_PROCESS
CEACAM1	GOBP_LIPID_METABOLIC_PROCESS
CEBPA	GOBP_LIPID_METABOLIC_PROCESS
CEL	GOBP_LIPID_METABOLIC_PROCESS
CEPT1	GOBP_LIPID_METABOLIC_PROCESS
CERK	GOBP_LIPID_METABOLIC_PROCESS
CERKL	GOBP_LIPID_METABOLIC_PROCESS
CERS1	GOBP_LIPID_METABOLIC_PROCESS
CERS2	GOBP_LIPID_METABOLIC_PROCESS
CERS3	GOBP_LIPID_METABOLIC_PROCESS
CERS4	GOBP_LIPID_METABOLIC_PROCESS
CERS5	GOBP_LIPID_METABOLIC_PROCESS
CERS6	GOBP_LIPID_METABOLIC_PROCESS
CERT1	GOBP_LIPID_METABOLIC_PROCESS
CES1	GOBP_LIPID_METABOLIC_PROCESS
CES2	GOBP_LIPID_METABOLIC_PROCESS
CETP	GOBP_LIPID_METABOLIC_PROCESS
CFTR	GOBP_LIPID_METABOLIC_PROCESS
CGA	GOBP_LIPID_METABOLIC_PROCESS
CH25H	GOBP_LIPID_METABOLIC_PROCESS
CHAT	GOBP_LIPID_METABOLIC_PROCESS
CHKA	GOBP_LIPID_METABOLIC_PROCESS
CHKB	GOBP_LIPID_METABOLIC_PROCESS
CHP1	GOBP_LIPID_METABOLIC_PROCESS
CHPT1	GOBP_LIPID_METABOLIC_PROCESS
CHRM5	GOBP_LIPID_METABOLIC_PROCESS
CHST10	GOBP_LIPID_METABOLIC_PROCESS
CIDEA	GOBP_LIPID_METABOLIC_PROCESS
CIDEB	GOBP_LIPID_METABOLIC_PROCESS
CIDEC	GOBP_LIPID_METABOLIC_PROCESS
CISH	GOBP_LIPID_METABOLIC_PROCESS
CLCN2	GOBP_LIPID_METABOLIC_PROCESS
CLN3	GOBP_LIPID_METABOLIC_PROCESS
CLN6	GOBP_LIPID_METABOLIC_PROCESS
CLN8	GOBP_LIPID_METABOLIC_PROCESS
CLPS	GOBP_LIPID_METABOLIC_PROCESS
CLPSL1	GOBP_LIPID_METABOLIC_PROCESS
CLPSL2	GOBP_LIPID_METABOLIC_PROCESS
CLU	GOBP_LIPID_METABOLIC_PROCESS
CNEP1R1	GOBP_LIPID_METABOLIC_PROCESS
CNR1	GOBP_LIPID_METABOLIC_PROCESS
COMT	GOBP_LIPID_METABOLIC_PROCESS
COQ2	GOBP_LIPID_METABOLIC_PROCESS
COX10	GOBP_LIPID_METABOLIC_PROCESS
CPNE1	GOBP_LIPID_METABOLIC_PROCESS
CPNE7	GOBP_LIPID_METABOLIC_PROCESS
CPS1	GOBP_LIPID_METABOLIC_PROCESS
CPT1A	GOBP_LIPID_METABOLIC_PROCESS
CPT1B	GOBP_LIPID_METABOLIC_PROCESS
CPT1C	GOBP_LIPID_METABOLIC_PROCESS
CPT2	GOBP_LIPID_METABOLIC_PROCESS
CPTP	GOBP_LIPID_METABOLIC_PROCESS
CRABP2	GOBP_LIPID_METABOLIC_PROCESS
CRAT	GOBP_LIPID_METABOLIC_PROCESS
CREB1	GOBP_LIPID_METABOLIC_PROCESS
CREBL2	GOBP_LIPID_METABOLIC_PROCESS
CREM	GOBP_LIPID_METABOLIC_PROCESS
CRH	GOBP_LIPID_METABOLIC_PROCESS
CRK	GOBP_LIPID_METABOLIC_PROCESS
CRKL	GOBP_LIPID_METABOLIC_PROCESS
CRLS1	GOBP_LIPID_METABOLIC_PROCESS
CROT	GOBP_LIPID_METABOLIC_PROCESS
CRPPA	GOBP_LIPID_METABOLIC_PROCESS
CRTC3	GOBP_LIPID_METABOLIC_PROCESS
CRYL1	GOBP_LIPID_METABOLIC_PROCESS
CSNK1G2	GOBP_LIPID_METABOLIC_PROCESS
CTDNEP1	GOBP_LIPID_METABOLIC_PROCESS
CTH	GOBP_LIPID_METABOLIC_PROCESS
CUBN	GOBP_LIPID_METABOLIC_PROCESS
CWH43	GOBP_LIPID_METABOLIC_PROCESS
CYB5R1	GOBP_LIPID_METABOLIC_PROCESS
CYB5R2	GOBP_LIPID_METABOLIC_PROCESS
CYB5R3	GOBP_LIPID_METABOLIC_PROCESS
CYGB	GOBP_LIPID_METABOLIC_PROCESS
CYP11A1	GOBP_LIPID_METABOLIC_PROCESS
CYP11B1	GOBP_LIPID_METABOLIC_PROCESS
CYP11B2	GOBP_LIPID_METABOLIC_PROCESS
CYP17A1	GOBP_LIPID_METABOLIC_PROCESS
CYP19A1	GOBP_LIPID_METABOLIC_PROCESS
CYP1A1	GOBP_LIPID_METABOLIC_PROCESS
CYP1A2	GOBP_LIPID_METABOLIC_PROCESS
CYP1B1	GOBP_LIPID_METABOLIC_PROCESS
CYP21A2	GOBP_LIPID_METABOLIC_PROCESS
CYP24A1	GOBP_LIPID_METABOLIC_PROCESS
CYP26A1	GOBP_LIPID_METABOLIC_PROCESS
CYP26B1	GOBP_LIPID_METABOLIC_PROCESS
CYP26C1	GOBP_LIPID_METABOLIC_PROCESS
CYP27A1	GOBP_LIPID_METABOLIC_PROCESS
CYP27B1	GOBP_LIPID_METABOLIC_PROCESS
CYP27C1	GOBP_LIPID_METABOLIC_PROCESS
CYP2A13	GOBP_LIPID_METABOLIC_PROCESS
CYP2A6	GOBP_LIPID_METABOLIC_PROCESS
CYP2A7	GOBP_LIPID_METABOLIC_PROCESS
CYP2B6	GOBP_LIPID_METABOLIC_PROCESS
CYP2C18	GOBP_LIPID_METABOLIC_PROCESS
CYP2C19	GOBP_LIPID_METABOLIC_PROCESS
CYP2C8	GOBP_LIPID_METABOLIC_PROCESS
CYP2C9	GOBP_LIPID_METABOLIC_PROCESS
CYP2D6	GOBP_LIPID_METABOLIC_PROCESS
CYP2D7	GOBP_LIPID_METABOLIC_PROCESS
CYP2E1	GOBP_LIPID_METABOLIC_PROCESS
CYP2F1	GOBP_LIPID_METABOLIC_PROCESS
CYP2J2	GOBP_LIPID_METABOLIC_PROCESS
CYP2R1	GOBP_LIPID_METABOLIC_PROCESS
CYP2S1	GOBP_LIPID_METABOLIC_PROCESS
CYP2U1	GOBP_LIPID_METABOLIC_PROCESS
CYP2W1	GOBP_LIPID_METABOLIC_PROCESS
CYP39A1	GOBP_LIPID_METABOLIC_PROCESS
CYP3A4	GOBP_LIPID_METABOLIC_PROCESS
CYP3A43	GOBP_LIPID_METABOLIC_PROCESS
CYP3A5	GOBP_LIPID_METABOLIC_PROCESS
CYP3A7	GOBP_LIPID_METABOLIC_PROCESS
CYP46A1	GOBP_LIPID_METABOLIC_PROCESS
CYP4A11	GOBP_LIPID_METABOLIC_PROCESS
CYP4A22	GOBP_LIPID_METABOLIC_PROCESS
CYP4B1	GOBP_LIPID_METABOLIC_PROCESS
CYP4F11	GOBP_LIPID_METABOLIC_PROCESS
CYP4F12	GOBP_LIPID_METABOLIC_PROCESS
CYP4F2	GOBP_LIPID_METABOLIC_PROCESS
CYP4F22	GOBP_LIPID_METABOLIC_PROCESS
CYP4F3	GOBP_LIPID_METABOLIC_PROCESS
CYP4F8	GOBP_LIPID_METABOLIC_PROCESS
CYP4V2	GOBP_LIPID_METABOLIC_PROCESS
CYP4X1	GOBP_LIPID_METABOLIC_PROCESS
CYP4Z1	GOBP_LIPID_METABOLIC_PROCESS
CYP51A1	GOBP_LIPID_METABOLIC_PROCESS
CYP7A1	GOBP_LIPID_METABOLIC_PROCESS
CYP7B1	GOBP_LIPID_METABOLIC_PROCESS
CYP8B1	GOBP_LIPID_METABOLIC_PROCESS
DAB2	GOBP_LIPID_METABOLIC_PROCESS
DAGLA	GOBP_LIPID_METABOLIC_PROCESS
DAGLB	GOBP_LIPID_METABOLIC_PROCESS
DBI	GOBP_LIPID_METABOLIC_PROCESS
DCAF5	GOBP_LIPID_METABOLIC_PROCESS
DDHD1	GOBP_LIPID_METABOLIC_PROCESS
DDHD2	GOBP_LIPID_METABOLIC_PROCESS
DDX20	GOBP_LIPID_METABOLIC_PROCESS
DECR1	GOBP_LIPID_METABOLIC_PROCESS
DECR2	GOBP_LIPID_METABOLIC_PROCESS
DEGS1	GOBP_LIPID_METABOLIC_PROCESS
DEGS2	GOBP_LIPID_METABOLIC_PROCESS
DGAT1	GOBP_LIPID_METABOLIC_PROCESS
DGAT2	GOBP_LIPID_METABOLIC_PROCESS
DGAT2L6	GOBP_LIPID_METABOLIC_PROCESS
DGKA	GOBP_LIPID_METABOLIC_PROCESS
DGKB	GOBP_LIPID_METABOLIC_PROCESS
DGKD	GOBP_LIPID_METABOLIC_PROCESS
DGKE	GOBP_LIPID_METABOLIC_PROCESS
DGKG	GOBP_LIPID_METABOLIC_PROCESS
DGKH	GOBP_LIPID_METABOLIC_PROCESS
DGKI	GOBP_LIPID_METABOLIC_PROCESS
DGKK	GOBP_LIPID_METABOLIC_PROCESS
DGKQ	GOBP_LIPID_METABOLIC_PROCESS
DGKZ	GOBP_LIPID_METABOLIC_PROCESS
DHCR24	GOBP_LIPID_METABOLIC_PROCESS
DHCR7	GOBP_LIPID_METABOLIC_PROCESS
DHDDS	GOBP_LIPID_METABOLIC_PROCESS
DHH	GOBP_LIPID_METABOLIC_PROCESS
DHRS11	GOBP_LIPID_METABOLIC_PROCESS
DHRS2	GOBP_LIPID_METABOLIC_PROCESS
DHRS3	GOBP_LIPID_METABOLIC_PROCESS
DHRS4	GOBP_LIPID_METABOLIC_PROCESS
DHRS4L1	GOBP_LIPID_METABOLIC_PROCESS
DHRS4L2	GOBP_LIPID_METABOLIC_PROCESS
DHRS7	GOBP_LIPID_METABOLIC_PROCESS
DHRS7B	GOBP_LIPID_METABOLIC_PROCESS
DHRS9	GOBP_LIPID_METABOLIC_PROCESS
DISP3	GOBP_LIPID_METABOLIC_PROCESS
DKK3	GOBP_LIPID_METABOLIC_PROCESS
DKKL1	GOBP_LIPID_METABOLIC_PROCESS
DNAJC15	GOBP_LIPID_METABOLIC_PROCESS
DNAJC19	GOBP_LIPID_METABOLIC_PROCESS
DOLK	GOBP_LIPID_METABOLIC_PROCESS
DOLPP1	GOBP_LIPID_METABOLIC_PROCESS
DPAGT1	GOBP_LIPID_METABOLIC_PROCESS
DPEP1	GOBP_LIPID_METABOLIC_PROCESS
DPEP2	GOBP_LIPID_METABOLIC_PROCESS
DPM1	GOBP_LIPID_METABOLIC_PROCESS
DPM2	GOBP_LIPID_METABOLIC_PROCESS
DPM3	GOBP_LIPID_METABOLIC_PROCESS
EBP	GOBP_LIPID_METABOLIC_PROCESS
EBPL	GOBP_LIPID_METABOLIC_PROCESS
ECH1	GOBP_LIPID_METABOLIC_PROCESS
ECHDC1	GOBP_LIPID_METABOLIC_PROCESS
ECHDC2	GOBP_LIPID_METABOLIC_PROCESS
ECHDC3	GOBP_LIPID_METABOLIC_PROCESS
ECHS1	GOBP_LIPID_METABOLIC_PROCESS
ECI1	GOBP_LIPID_METABOLIC_PROCESS
ECI2	GOBP_LIPID_METABOLIC_PROCESS
EDF1	GOBP_LIPID_METABOLIC_PROCESS
EDN1	GOBP_LIPID_METABOLIC_PROCESS
EDN2	GOBP_LIPID_METABOLIC_PROCESS
EDNRB	GOBP_LIPID_METABOLIC_PROCESS
EEF1A2	GOBP_LIPID_METABOLIC_PROCESS
EFR3A	GOBP_LIPID_METABOLIC_PROCESS
EFR3B	GOBP_LIPID_METABOLIC_PROCESS
EGR1	GOBP_LIPID_METABOLIC_PROCESS
EHHADH	GOBP_LIPID_METABOLIC_PROCESS
EIF6	GOBP_LIPID_METABOLIC_PROCESS
ELOVL1	GOBP_LIPID_METABOLIC_PROCESS
ELOVL2	GOBP_LIPID_METABOLIC_PROCESS
ELOVL3	GOBP_LIPID_METABOLIC_PROCESS
ELOVL4	GOBP_LIPID_METABOLIC_PROCESS
ELOVL5	GOBP_LIPID_METABOLIC_PROCESS
ELOVL6	GOBP_LIPID_METABOLIC_PROCESS
ELOVL7	GOBP_LIPID_METABOLIC_PROCESS
ENPP2	GOBP_LIPID_METABOLIC_PROCESS
ENPP6	GOBP_LIPID_METABOLIC_PROCESS
ENPP7	GOBP_LIPID_METABOLIC_PROCESS
ENSG00000205794	GOBP_LIPID_METABOLIC_PROCESS
EPHA8	GOBP_LIPID_METABOLIC_PROCESS
EPHX1	GOBP_LIPID_METABOLIC_PROCESS
EPHX2	GOBP_LIPID_METABOLIC_PROCESS
EPHX3	GOBP_LIPID_METABOLIC_PROCESS
ERFE	GOBP_LIPID_METABOLIC_PROCESS
ERG28	GOBP_LIPID_METABOLIC_PROCESS
ERLIN1	GOBP_LIPID_METABOLIC_PROCESS
ERLIN2	GOBP_LIPID_METABOLIC_PROCESS
ESR1	GOBP_LIPID_METABOLIC_PROCESS
ETFA	GOBP_LIPID_METABOLIC_PROCESS
ETFB	GOBP_LIPID_METABOLIC_PROCESS
ETFBKMT	GOBP_LIPID_METABOLIC_PROCESS
ETFDH	GOBP_LIPID_METABOLIC_PROCESS
ETNK1	GOBP_LIPID_METABOLIC_PROCESS
ETNK2	GOBP_LIPID_METABOLIC_PROCESS
F2	GOBP_LIPID_METABOLIC_PROCESS
FA2H	GOBP_LIPID_METABOLIC_PROCESS
FAAH	GOBP_LIPID_METABOLIC_PROCESS
FAAH2	GOBP_LIPID_METABOLIC_PROCESS
FABP1	GOBP_LIPID_METABOLIC_PROCESS
FABP2	GOBP_LIPID_METABOLIC_PROCESS
FABP3	GOBP_LIPID_METABOLIC_PROCESS
FABP5	GOBP_LIPID_METABOLIC_PROCESS
FABP6	GOBP_LIPID_METABOLIC_PROCESS
FADS1	GOBP_LIPID_METABOLIC_PROCESS
FADS2	GOBP_LIPID_METABOLIC_PROCESS
FADS2B	GOBP_LIPID_METABOLIC_PROCESS
FADS3	GOBP_LIPID_METABOLIC_PROCESS
FADS6	GOBP_LIPID_METABOLIC_PROCESS
FAH	GOBP_LIPID_METABOLIC_PROCESS
FAM135A	GOBP_LIPID_METABOLIC_PROCESS
FAM135B	GOBP_LIPID_METABOLIC_PROCESS
FAR1	GOBP_LIPID_METABOLIC_PROCESS
FAR2	GOBP_LIPID_METABOLIC_PROCESS
FASN	GOBP_LIPID_METABOLIC_PROCESS
FAXDC2	GOBP_LIPID_METABOLIC_PROCESS
FBXW7	GOBP_LIPID_METABOLIC_PROCESS
FDFT1	GOBP_LIPID_METABOLIC_PROCESS
FDPS	GOBP_LIPID_METABOLIC_PROCESS
FDX1	GOBP_LIPID_METABOLIC_PROCESS
FDXR	GOBP_LIPID_METABOLIC_PROCESS
FECH	GOBP_LIPID_METABOLIC_PROCESS
FGF1	GOBP_LIPID_METABOLIC_PROCESS
FGF19	GOBP_LIPID_METABOLIC_PROCESS
FGF2	GOBP_LIPID_METABOLIC_PROCESS
FGF21	GOBP_LIPID_METABOLIC_PROCESS
FGF23	GOBP_LIPID_METABOLIC_PROCESS
FGFR3	GOBP_LIPID_METABOLIC_PROCESS
FGFR4	GOBP_LIPID_METABOLIC_PROCESS
FGR	GOBP_LIPID_METABOLIC_PROCESS
FIG4	GOBP_LIPID_METABOLIC_PROCESS
FITM1	GOBP_LIPID_METABOLIC_PROCESS
FITM2	GOBP_LIPID_METABOLIC_PROCESS
FLT1	GOBP_LIPID_METABOLIC_PROCESS
FLT3	GOBP_LIPID_METABOLIC_PROCESS
FMC1	GOBP_LIPID_METABOLIC_PROCESS
FMO1	GOBP_LIPID_METABOLIC_PROCESS
FMO2	GOBP_LIPID_METABOLIC_PROCESS
FMO4	GOBP_LIPID_METABOLIC_PROCESS
FMO5	GOBP_LIPID_METABOLIC_PROCESS
FNTB	GOBP_LIPID_METABOLIC_PROCESS
FSHB	GOBP_LIPID_METABOLIC_PROCESS
FUCA1	GOBP_LIPID_METABOLIC_PROCESS
FUT1	GOBP_LIPID_METABOLIC_PROCESS
FUT2	GOBP_LIPID_METABOLIC_PROCESS
FUT3	GOBP_LIPID_METABOLIC_PROCESS
FUT5	GOBP_LIPID_METABOLIC_PROCESS
FUT6	GOBP_LIPID_METABOLIC_PROCESS
FUT7	GOBP_LIPID_METABOLIC_PROCESS
FUT9	GOBP_LIPID_METABOLIC_PROCESS
G6PC1	GOBP_LIPID_METABOLIC_PROCESS
G6PD	GOBP_LIPID_METABOLIC_PROCESS
GAL	GOBP_LIPID_METABOLIC_PROCESS
GAL3ST1	GOBP_LIPID_METABOLIC_PROCESS
GAL3ST2	GOBP_LIPID_METABOLIC_PROCESS
GAL3ST3	GOBP_LIPID_METABOLIC_PROCESS
GAL3ST4	GOBP_LIPID_METABOLIC_PROCESS
GALC	GOBP_LIPID_METABOLIC_PROCESS
GALR2	GOBP_LIPID_METABOLIC_PROCESS
GATA6	GOBP_LIPID_METABOLIC_PROCESS
GBA1	GOBP_LIPID_METABOLIC_PROCESS
GBA2	GOBP_LIPID_METABOLIC_PROCESS
GBA3	GOBP_LIPID_METABOLIC_PROCESS
GBGT1	GOBP_LIPID_METABOLIC_PROCESS
GC	GOBP_LIPID_METABOLIC_PROCESS
GCDH	GOBP_LIPID_METABOLIC_PROCESS
GDE1	GOBP_LIPID_METABOLIC_PROCESS
GDPD1	GOBP_LIPID_METABOLIC_PROCESS
GDPD2	GOBP_LIPID_METABOLIC_PROCESS
GDPD3	GOBP_LIPID_METABOLIC_PROCESS
GDPD4	GOBP_LIPID_METABOLIC_PROCESS
GDPD5	GOBP_LIPID_METABOLIC_PROCESS
GFI1	GOBP_LIPID_METABOLIC_PROCESS
GGPS1	GOBP_LIPID_METABOLIC_PROCESS
GGT1	GOBP_LIPID_METABOLIC_PROCESS
GGT2P	GOBP_LIPID_METABOLIC_PROCESS
GGT3P	GOBP_LIPID_METABOLIC_PROCESS
GGT5	GOBP_LIPID_METABOLIC_PROCESS
GGT6	GOBP_LIPID_METABOLIC_PROCESS
GGT7	GOBP_LIPID_METABOLIC_PROCESS
GGTA1	GOBP_LIPID_METABOLIC_PROCESS
GGTLC1	GOBP_LIPID_METABOLIC_PROCESS
GGTLC2	GOBP_LIPID_METABOLIC_PROCESS
GGTLC3	GOBP_LIPID_METABOLIC_PROCESS
GHSR	GOBP_LIPID_METABOLIC_PROCESS
GIP	GOBP_LIPID_METABOLIC_PROCESS
GK	GOBP_LIPID_METABOLIC_PROCESS
GK2	GOBP_LIPID_METABOLIC_PROCESS
GK5	GOBP_LIPID_METABOLIC_PROCESS
GLA	GOBP_LIPID_METABOLIC_PROCESS
GLB1	GOBP_LIPID_METABOLIC_PROCESS
GLT6D1	GOBP_LIPID_METABOLIC_PROCESS
GLTP	GOBP_LIPID_METABOLIC_PROCESS
GLYATL2	GOBP_LIPID_METABOLIC_PROCESS
GLYATL3	GOBP_LIPID_METABOLIC_PROCESS
GM2A	GOBP_LIPID_METABOLIC_PROCESS
GNB3	GOBP_LIPID_METABOLIC_PROCESS
GNPAT	GOBP_LIPID_METABOLIC_PROCESS
GOLM1	GOBP_LIPID_METABOLIC_PROCESS
GPAA1	GOBP_LIPID_METABOLIC_PROCESS
GPAM	GOBP_LIPID_METABOLIC_PROCESS
GPAT2	GOBP_LIPID_METABOLIC_PROCESS
GPAT3	GOBP_LIPID_METABOLIC_PROCESS
GPAT4	GOBP_LIPID_METABOLIC_PROCESS
GPCPD1	GOBP_LIPID_METABOLIC_PROCESS
GPD1	GOBP_LIPID_METABOLIC_PROCESS
GPER1	GOBP_LIPID_METABOLIC_PROCESS
GPIHBP1	GOBP_LIPID_METABOLIC_PROCESS
GPLD1	GOBP_LIPID_METABOLIC_PROCESS
GPR31	GOBP_LIPID_METABOLIC_PROCESS
GPRC6A	GOBP_LIPID_METABOLIC_PROCESS
GPS2	GOBP_LIPID_METABOLIC_PROCESS
GPX1	GOBP_LIPID_METABOLIC_PROCESS
GPX4	GOBP_LIPID_METABOLIC_PROCESS
GPX5	GOBP_LIPID_METABOLIC_PROCESS
GSTA1	GOBP_LIPID_METABOLIC_PROCESS
GSTA3	GOBP_LIPID_METABOLIC_PROCESS
GSTM1	GOBP_LIPID_METABOLIC_PROCESS
GSTM2	GOBP_LIPID_METABOLIC_PROCESS
GSTM4	GOBP_LIPID_METABOLIC_PROCESS
GSTP1	GOBP_LIPID_METABOLIC_PROCESS
H6PD	GOBP_LIPID_METABOLIC_PROCESS
HACD1	GOBP_LIPID_METABOLIC_PROCESS
HACD2	GOBP_LIPID_METABOLIC_PROCESS
HACD3	GOBP_LIPID_METABOLIC_PROCESS
HACD4	GOBP_LIPID_METABOLIC_PROCESS
HACL1	GOBP_LIPID_METABOLIC_PROCESS
HADH	GOBP_LIPID_METABOLIC_PROCESS
HADHA	GOBP_LIPID_METABOLIC_PROCESS
HADHB	GOBP_LIPID_METABOLIC_PROCESS
HAO1	GOBP_LIPID_METABOLIC_PROCESS
HAO2	GOBP_LIPID_METABOLIC_PROCESS
HCAR1	GOBP_LIPID_METABOLIC_PROCESS
HCAR2	GOBP_LIPID_METABOLIC_PROCESS
HDHD5	GOBP_LIPID_METABOLIC_PROCESS
HDLBP	GOBP_LIPID_METABOLIC_PROCESS
HEXA	GOBP_LIPID_METABOLIC_PROCESS
HEXB	GOBP_LIPID_METABOLIC_PROCESS
HINT2	GOBP_LIPID_METABOLIC_PROCESS
HMGCL	GOBP_LIPID_METABOLIC_PROCESS
HMGCLL1	GOBP_LIPID_METABOLIC_PROCESS
HMGCR	GOBP_LIPID_METABOLIC_PROCESS
HMGCS1	GOBP_LIPID_METABOLIC_PROCESS
HMGCS2	GOBP_LIPID_METABOLIC_PROCESS
HNF4A	GOBP_LIPID_METABOLIC_PROCESS
HPGD	GOBP_LIPID_METABOLIC_PROCESS
HPGDS	GOBP_LIPID_METABOLIC_PROCESS
HSD11B1	GOBP_LIPID_METABOLIC_PROCESS
HSD11B2	GOBP_LIPID_METABOLIC_PROCESS
HSD17B1	GOBP_LIPID_METABOLIC_PROCESS
HSD17B10	GOBP_LIPID_METABOLIC_PROCESS
HSD17B11	GOBP_LIPID_METABOLIC_PROCESS
HSD17B12	GOBP_LIPID_METABOLIC_PROCESS
HSD17B13	GOBP_LIPID_METABOLIC_PROCESS
HSD17B14	GOBP_LIPID_METABOLIC_PROCESS
HSD17B2	GOBP_LIPID_METABOLIC_PROCESS
HSD17B3	GOBP_LIPID_METABOLIC_PROCESS
HSD17B4	GOBP_LIPID_METABOLIC_PROCESS
HSD17B6	GOBP_LIPID_METABOLIC_PROCESS
HSD17B7	GOBP_LIPID_METABOLIC_PROCESS
HSD17B8	GOBP_LIPID_METABOLIC_PROCESS
HSD3B1	GOBP_LIPID_METABOLIC_PROCESS
HSD3B2	GOBP_LIPID_METABOLIC_PROCESS
HSD3B7	GOBP_LIPID_METABOLIC_PROCESS
HSPG2	GOBP_LIPID_METABOLIC_PROCESS
HTD2	GOBP_LIPID_METABOLIC_PROCESS
HTR2A	GOBP_LIPID_METABOLIC_PROCESS
HTR2B	GOBP_LIPID_METABOLIC_PROCESS
HTR2C	GOBP_LIPID_METABOLIC_PROCESS
HTRA2	GOBP_LIPID_METABOLIC_PROCESS
HULC	GOBP_LIPID_METABOLIC_PROCESS
HYCC1	GOBP_LIPID_METABOLIC_PROCESS
HYCC2	GOBP_LIPID_METABOLIC_PROCESS
IAH1	GOBP_LIPID_METABOLIC_PROCESS
ID2	GOBP_LIPID_METABOLIC_PROCESS
IDH1	GOBP_LIPID_METABOLIC_PROCESS
IDI1	GOBP_LIPID_METABOLIC_PROCESS
IDI2	GOBP_LIPID_METABOLIC_PROCESS
IFNG	GOBP_LIPID_METABOLIC_PROCESS
IGF1R	GOBP_LIPID_METABOLIC_PROCESS
IGFBP7	GOBP_LIPID_METABOLIC_PROCESS
IL1A	GOBP_LIPID_METABOLIC_PROCESS
IL1B	GOBP_LIPID_METABOLIC_PROCESS
IL1RN	GOBP_LIPID_METABOLIC_PROCESS
IL4	GOBP_LIPID_METABOLIC_PROCESS
ILVBL	GOBP_LIPID_METABOLIC_PROCESS
IMPA1	GOBP_LIPID_METABOLIC_PROCESS
IMPA2	GOBP_LIPID_METABOLIC_PROCESS
INPP1	GOBP_LIPID_METABOLIC_PROCESS
INPP4A	GOBP_LIPID_METABOLIC_PROCESS
INPP4B	GOBP_LIPID_METABOLIC_PROCESS
INPP5A	GOBP_LIPID_METABOLIC_PROCESS
INPP5B	GOBP_LIPID_METABOLIC_PROCESS
INPP5D	GOBP_LIPID_METABOLIC_PROCESS
INPP5E	GOBP_LIPID_METABOLIC_PROCESS
INPP5F	GOBP_LIPID_METABOLIC_PROCESS
INPP5J	GOBP_LIPID_METABOLIC_PROCESS
INPP5K	GOBP_LIPID_METABOLIC_PROCESS
INPPL1	GOBP_LIPID_METABOLIC_PROCESS
INS	GOBP_LIPID_METABOLIC_PROCESS
INSIG1	GOBP_LIPID_METABOLIC_PROCESS
INSIG2	GOBP_LIPID_METABOLIC_PROCESS
IP6K1	GOBP_LIPID_METABOLIC_PROCESS
IP6K2	GOBP_LIPID_METABOLIC_PROCESS
IP6K3	GOBP_LIPID_METABOLIC_PROCESS
IPMK	GOBP_LIPID_METABOLIC_PROCESS
IRS1	GOBP_LIPID_METABOLIC_PROCESS
IRS2	GOBP_LIPID_METABOLIC_PROCESS
ISYNA1	GOBP_LIPID_METABOLIC_PROCESS
ITGB8	GOBP_LIPID_METABOLIC_PROCESS
ITPKA	GOBP_LIPID_METABOLIC_PROCESS
ITPKB	GOBP_LIPID_METABOLIC_PROCESS
ITPKC	GOBP_LIPID_METABOLIC_PROCESS
IVD	GOBP_LIPID_METABOLIC_PROCESS
JAZF1	GOBP_LIPID_METABOLIC_PROCESS
KAT2B	GOBP_LIPID_METABOLIC_PROCESS
KAT5	GOBP_LIPID_METABOLIC_PROCESS
KBTBD2	GOBP_LIPID_METABOLIC_PROCESS
KDSR	GOBP_LIPID_METABOLIC_PROCESS
KIT	GOBP_LIPID_METABOLIC_PROCESS
KLHL25	GOBP_LIPID_METABOLIC_PROCESS
LACTB	GOBP_LIPID_METABOLIC_PROCESS
LARGE1	GOBP_LIPID_METABOLIC_PROCESS
LBR	GOBP_LIPID_METABOLIC_PROCESS
LCAT	GOBP_LIPID_METABOLIC_PROCESS
LCLAT1	GOBP_LIPID_METABOLIC_PROCESS
LCT	GOBP_LIPID_METABOLIC_PROCESS
LDAH	GOBP_LIPID_METABOLIC_PROCESS
LDLR	GOBP_LIPID_METABOLIC_PROCESS
LDLRAP1	GOBP_LIPID_METABOLIC_PROCESS
LEP	GOBP_LIPID_METABOLIC_PROCESS
LEPR	GOBP_LIPID_METABOLIC_PROCESS
LGALS13	GOBP_LIPID_METABOLIC_PROCESS
LGMN	GOBP_LIPID_METABOLIC_PROCESS
LHB	GOBP_LIPID_METABOLIC_PROCESS
LHCGR	GOBP_LIPID_METABOLIC_PROCESS
LIAS	GOBP_LIPID_METABOLIC_PROCESS
LIMA1	GOBP_LIPID_METABOLIC_PROCESS
LIPA	GOBP_LIPID_METABOLIC_PROCESS
LIPC	GOBP_LIPID_METABOLIC_PROCESS
LIPE	GOBP_LIPID_METABOLIC_PROCESS
LIPF	GOBP_LIPID_METABOLIC_PROCESS
LIPG	GOBP_LIPID_METABOLIC_PROCESS
LIPH	GOBP_LIPID_METABOLIC_PROCESS
LIPI	GOBP_LIPID_METABOLIC_PROCESS
LIPJ	GOBP_LIPID_METABOLIC_PROCESS
LIPK	GOBP_LIPID_METABOLIC_PROCESS
LIPM	GOBP_LIPID_METABOLIC_PROCESS
LIPN	GOBP_LIPID_METABOLIC_PROCESS
LIPT1	GOBP_LIPID_METABOLIC_PROCESS
LMF1	GOBP_LIPID_METABOLIC_PROCESS
LONP2	GOBP_LIPID_METABOLIC_PROCESS
LPA	GOBP_LIPID_METABOLIC_PROCESS
LPCAT1	GOBP_LIPID_METABOLIC_PROCESS
LPCAT2	GOBP_LIPID_METABOLIC_PROCESS
LPCAT3	GOBP_LIPID_METABOLIC_PROCESS
LPCAT4	GOBP_LIPID_METABOLIC_PROCESS
LPGAT1	GOBP_LIPID_METABOLIC_PROCESS
LPIN1	GOBP_LIPID_METABOLIC_PROCESS
LPIN2	GOBP_LIPID_METABOLIC_PROCESS
LPIN3	GOBP_LIPID_METABOLIC_PROCESS
LPL	GOBP_LIPID_METABOLIC_PROCESS
LRAT	GOBP_LIPID_METABOLIC_PROCESS
LRCOL1	GOBP_LIPID_METABOLIC_PROCESS
LRP1	GOBP_LIPID_METABOLIC_PROCESS
LRP10	GOBP_LIPID_METABOLIC_PROCESS
LRP2	GOBP_LIPID_METABOLIC_PROCESS
LRP5	GOBP_LIPID_METABOLIC_PROCESS
LRP8	GOBP_LIPID_METABOLIC_PROCESS
LSS	GOBP_LIPID_METABOLIC_PROCESS
LTA4H	GOBP_LIPID_METABOLIC_PROCESS
LTC4S	GOBP_LIPID_METABOLIC_PROCESS
LYPLA1	GOBP_LIPID_METABOLIC_PROCESS
LYPLA2	GOBP_LIPID_METABOLIC_PROCESS
MACROH2A1	GOBP_LIPID_METABOLIC_PROCESS
MALRD1	GOBP_LIPID_METABOLIC_PROCESS
MAPK14	GOBP_LIPID_METABOLIC_PROCESS
MAPT	GOBP_LIPID_METABOLIC_PROCESS
MBLAC2	GOBP_LIPID_METABOLIC_PROCESS
MBOAT1	GOBP_LIPID_METABOLIC_PROCESS
MBOAT2	GOBP_LIPID_METABOLIC_PROCESS
MBOAT4	GOBP_LIPID_METABOLIC_PROCESS
MBOAT7	GOBP_LIPID_METABOLIC_PROCESS
MBTPS1	GOBP_LIPID_METABOLIC_PROCESS
MBTPS2	GOBP_LIPID_METABOLIC_PROCESS
MCAT	GOBP_LIPID_METABOLIC_PROCESS
MCEE	GOBP_LIPID_METABOLIC_PROCESS
MECP2	GOBP_LIPID_METABOLIC_PROCESS
MECR	GOBP_LIPID_METABOLIC_PROCESS
MED1	GOBP_LIPID_METABOLIC_PROCESS
MFSD2A	GOBP_LIPID_METABOLIC_PROCESS
MGLL	GOBP_LIPID_METABOLIC_PROCESS
MGST2	GOBP_LIPID_METABOLIC_PROCESS
MGST3	GOBP_LIPID_METABOLIC_PROCESS
MID1IP1	GOBP_LIPID_METABOLIC_PROCESS
MIF	GOBP_LIPID_METABOLIC_PROCESS
MIR1-1	GOBP_LIPID_METABOLIC_PROCESS
MIR132	GOBP_LIPID_METABOLIC_PROCESS
MIR182	GOBP_LIPID_METABOLIC_PROCESS
MIR185	GOBP_LIPID_METABOLIC_PROCESS
MIR192	GOBP_LIPID_METABOLIC_PROCESS
MIR204	GOBP_LIPID_METABOLIC_PROCESS
MIR206	GOBP_LIPID_METABOLIC_PROCESS
MIR29B1	GOBP_LIPID_METABOLIC_PROCESS
MIR30C1	GOBP_LIPID_METABOLIC_PROCESS
MIR33A	GOBP_LIPID_METABOLIC_PROCESS
MIR342	GOBP_LIPID_METABOLIC_PROCESS
MIR548P	GOBP_LIPID_METABOLIC_PROCESS
MIR766	GOBP_LIPID_METABOLIC_PROCESS
MIR9-1	GOBP_LIPID_METABOLIC_PROCESS
MIR96	GOBP_LIPID_METABOLIC_PROCESS
MIR98	GOBP_LIPID_METABOLIC_PROCESS
MLST8	GOBP_LIPID_METABOLIC_PROCESS
MLXIPL	GOBP_LIPID_METABOLIC_PROCESS
MLYCD	GOBP_LIPID_METABOLIC_PROCESS
MMUT	GOBP_LIPID_METABOLIC_PROCESS
MOGAT1	GOBP_LIPID_METABOLIC_PROCESS
MOGAT2	GOBP_LIPID_METABOLIC_PROCESS
MOGAT3	GOBP_LIPID_METABOLIC_PROCESS
MORC2	GOBP_LIPID_METABOLIC_PROCESS
MPDU1	GOBP_LIPID_METABOLIC_PROCESS
MPPE1	GOBP_LIPID_METABOLIC_PROCESS
MSMO1	GOBP_LIPID_METABOLIC_PROCESS
MTLN	GOBP_LIPID_METABOLIC_PROCESS
MTM1	GOBP_LIPID_METABOLIC_PROCESS
MTMR1	GOBP_LIPID_METABOLIC_PROCESS
MTMR14	GOBP_LIPID_METABOLIC_PROCESS
MTMR2	GOBP_LIPID_METABOLIC_PROCESS
MTMR3	GOBP_LIPID_METABOLIC_PROCESS
MTMR4	GOBP_LIPID_METABOLIC_PROCESS
MTMR6	GOBP_LIPID_METABOLIC_PROCESS
MTMR7	GOBP_LIPID_METABOLIC_PROCESS
MTMR8	GOBP_LIPID_METABOLIC_PROCESS
MTMR9	GOBP_LIPID_METABOLIC_PROCESS
MTOR	GOBP_LIPID_METABOLIC_PROCESS
MTTP	GOBP_LIPID_METABOLIC_PROCESS
MVD	GOBP_LIPID_METABOLIC_PROCESS
MVK	GOBP_LIPID_METABOLIC_PROCESS
NAA40	GOBP_LIPID_METABOLIC_PROCESS
NAAA	GOBP_LIPID_METABOLIC_PROCESS
NAGA	GOBP_LIPID_METABOLIC_PROCESS
NAGLU	GOBP_LIPID_METABOLIC_PROCESS
NAPEPLD	GOBP_LIPID_METABOLIC_PROCESS
NCEH1	GOBP_LIPID_METABOLIC_PROCESS
NCOA2	GOBP_LIPID_METABOLIC_PROCESS
NCOR1	GOBP_LIPID_METABOLIC_PROCESS
NDUFAB1	GOBP_LIPID_METABOLIC_PROCESS
NEU1	GOBP_LIPID_METABOLIC_PROCESS
NEU2	GOBP_LIPID_METABOLIC_PROCESS
NEU3	GOBP_LIPID_METABOLIC_PROCESS
NEU4	GOBP_LIPID_METABOLIC_PROCESS
NFE2L1	GOBP_LIPID_METABOLIC_PROCESS
NFKB1	GOBP_LIPID_METABOLIC_PROCESS
NKX2-1	GOBP_LIPID_METABOLIC_PROCESS
NKX2-3	GOBP_LIPID_METABOLIC_PROCESS
NOD2	GOBP_LIPID_METABOLIC_PROCESS
NPC1	GOBP_LIPID_METABOLIC_PROCESS
NPC1L1	GOBP_LIPID_METABOLIC_PROCESS
NPC2	GOBP_LIPID_METABOLIC_PROCESS
NPHP3	GOBP_LIPID_METABOLIC_PROCESS
NR0B1	GOBP_LIPID_METABOLIC_PROCESS
NR0B2	GOBP_LIPID_METABOLIC_PROCESS
NR1D1	GOBP_LIPID_METABOLIC_PROCESS
NR1D2	GOBP_LIPID_METABOLIC_PROCESS
NR1H2	GOBP_LIPID_METABOLIC_PROCESS
NR1H3	GOBP_LIPID_METABOLIC_PROCESS
NR1H4	GOBP_LIPID_METABOLIC_PROCESS
NR1I2	GOBP_LIPID_METABOLIC_PROCESS
NR3C1	GOBP_LIPID_METABOLIC_PROCESS
NR4A3	GOBP_LIPID_METABOLIC_PROCESS
NR5A1	GOBP_LIPID_METABOLIC_PROCESS
NR5A2	GOBP_LIPID_METABOLIC_PROCESS
NSDHL	GOBP_LIPID_METABOLIC_PROCESS
NSMAF	GOBP_LIPID_METABOLIC_PROCESS
NUDT19	GOBP_LIPID_METABOLIC_PROCESS
NUDT7	GOBP_LIPID_METABOLIC_PROCESS
NUDT8	GOBP_LIPID_METABOLIC_PROCESS
NUS1	GOBP_LIPID_METABOLIC_PROCESS
OC90	GOBP_LIPID_METABOLIC_PROCESS
OCRL	GOBP_LIPID_METABOLIC_PROCESS
OGT	GOBP_LIPID_METABOLIC_PROCESS
OLAH	GOBP_LIPID_METABOLIC_PROCESS
OMA1	GOBP_LIPID_METABOLIC_PROCESS
OPA3	GOBP_LIPID_METABOLIC_PROCESS
ORMDL1	GOBP_LIPID_METABOLIC_PROCESS
ORMDL2	GOBP_LIPID_METABOLIC_PROCESS
ORMDL3	GOBP_LIPID_METABOLIC_PROCESS
OSBP	GOBP_LIPID_METABOLIC_PROCESS
OSBPL10	GOBP_LIPID_METABOLIC_PROCESS
OSBPL1A	GOBP_LIPID_METABOLIC_PROCESS
OSBPL2	GOBP_LIPID_METABOLIC_PROCESS
OSBPL3	GOBP_LIPID_METABOLIC_PROCESS
OSBPL5	GOBP_LIPID_METABOLIC_PROCESS
OSBPL6	GOBP_LIPID_METABOLIC_PROCESS
OSBPL7	GOBP_LIPID_METABOLIC_PROCESS
OSBPL8	GOBP_LIPID_METABOLIC_PROCESS
OSBPL9	GOBP_LIPID_METABOLIC_PROCESS
OXCT1	GOBP_LIPID_METABOLIC_PROCESS
OXCT2	GOBP_LIPID_METABOLIC_PROCESS
OXSM	GOBP_LIPID_METABOLIC_PROCESS
P2RX1	GOBP_LIPID_METABOLIC_PROCESS
P2RX7	GOBP_LIPID_METABOLIC_PROCESS
P2RY12	GOBP_LIPID_METABOLIC_PROCESS
P3R3URF	GOBP_LIPID_METABOLIC_PROCESS
PAFAH1B1	GOBP_LIPID_METABOLIC_PROCESS
PAFAH1B2	GOBP_LIPID_METABOLIC_PROCESS
PAFAH1B3	GOBP_LIPID_METABOLIC_PROCESS
PAFAH2	GOBP_LIPID_METABOLIC_PROCESS
PAM	GOBP_LIPID_METABOLIC_PROCESS
PANK2	GOBP_LIPID_METABOLIC_PROCESS
PBX1	GOBP_LIPID_METABOLIC_PROCESS
PC	GOBP_LIPID_METABOLIC_PROCESS
PCCA	GOBP_LIPID_METABOLIC_PROCESS
PCCB	GOBP_LIPID_METABOLIC_PROCESS
PCK1	GOBP_LIPID_METABOLIC_PROCESS
PCK2	GOBP_LIPID_METABOLIC_PROCESS
PCSK9	GOBP_LIPID_METABOLIC_PROCESS
PCYT1A	GOBP_LIPID_METABOLIC_PROCESS
PCYT1B	GOBP_LIPID_METABOLIC_PROCESS
PCYT2	GOBP_LIPID_METABOLIC_PROCESS
PDE3A	GOBP_LIPID_METABOLIC_PROCESS
PDE3B	GOBP_LIPID_METABOLIC_PROCESS
PDE8B	GOBP_LIPID_METABOLIC_PROCESS
PDGFA	GOBP_LIPID_METABOLIC_PROCESS
PDGFB	GOBP_LIPID_METABOLIC_PROCESS
PDGFRA	GOBP_LIPID_METABOLIC_PROCESS
PDGFRB	GOBP_LIPID_METABOLIC_PROCESS
PDK1	GOBP_LIPID_METABOLIC_PROCESS
PDK2	GOBP_LIPID_METABOLIC_PROCESS
PDK3	GOBP_LIPID_METABOLIC_PROCESS
PDK4	GOBP_LIPID_METABOLIC_PROCESS
PDSS1	GOBP_LIPID_METABOLIC_PROCESS
PDSS2	GOBP_LIPID_METABOLIC_PROCESS
PECR	GOBP_LIPID_METABOLIC_PROCESS
PEDS1	GOBP_LIPID_METABOLIC_PROCESS
PEMT	GOBP_LIPID_METABOLIC_PROCESS
PER2	GOBP_LIPID_METABOLIC_PROCESS
PEX13	GOBP_LIPID_METABOLIC_PROCESS
PEX2	GOBP_LIPID_METABOLIC_PROCESS
PEX5	GOBP_LIPID_METABOLIC_PROCESS
PEX7	GOBP_LIPID_METABOLIC_PROCESS
PGAP1	GOBP_LIPID_METABOLIC_PROCESS
PGAP2	GOBP_LIPID_METABOLIC_PROCESS
PGAP3	GOBP_LIPID_METABOLIC_PROCESS
PGAP4	GOBP_LIPID_METABOLIC_PROCESS
PGAP6	GOBP_LIPID_METABOLIC_PROCESS
PGP	GOBP_LIPID_METABOLIC_PROCESS
PGS1	GOBP_LIPID_METABOLIC_PROCESS
PHB2	GOBP_LIPID_METABOLIC_PROCESS
PHYH	GOBP_LIPID_METABOLIC_PROCESS
PI4K2A	GOBP_LIPID_METABOLIC_PROCESS
PI4K2B	GOBP_LIPID_METABOLIC_PROCESS
PI4KA	GOBP_LIPID_METABOLIC_PROCESS
PI4KAP2	GOBP_LIPID_METABOLIC_PROCESS
PI4KB	GOBP_LIPID_METABOLIC_PROCESS
PIAS4	GOBP_LIPID_METABOLIC_PROCESS
PIBF1	GOBP_LIPID_METABOLIC_PROCESS
PIGA	GOBP_LIPID_METABOLIC_PROCESS
PIGB	GOBP_LIPID_METABOLIC_PROCESS
PIGC	GOBP_LIPID_METABOLIC_PROCESS
PIGF	GOBP_LIPID_METABOLIC_PROCESS
PIGG	GOBP_LIPID_METABOLIC_PROCESS
PIGH	GOBP_LIPID_METABOLIC_PROCESS
PIGK	GOBP_LIPID_METABOLIC_PROCESS
PIGL	GOBP_LIPID_METABOLIC_PROCESS
PIGM	GOBP_LIPID_METABOLIC_PROCESS
PIGN	GOBP_LIPID_METABOLIC_PROCESS
PIGO	GOBP_LIPID_METABOLIC_PROCESS
PIGP	GOBP_LIPID_METABOLIC_PROCESS
PIGQ	GOBP_LIPID_METABOLIC_PROCESS
PIGS	GOBP_LIPID_METABOLIC_PROCESS
PIGT	GOBP_LIPID_METABOLIC_PROCESS
PIGU	GOBP_LIPID_METABOLIC_PROCESS
PIGV	GOBP_LIPID_METABOLIC_PROCESS
PIGW	GOBP_LIPID_METABOLIC_PROCESS
PIGY	GOBP_LIPID_METABOLIC_PROCESS
PIGZ	GOBP_LIPID_METABOLIC_PROCESS
PIK3C2A	GOBP_LIPID_METABOLIC_PROCESS
PIK3C2B	GOBP_LIPID_METABOLIC_PROCESS
PIK3C2G	GOBP_LIPID_METABOLIC_PROCESS
PIK3C3	GOBP_LIPID_METABOLIC_PROCESS
PIK3CA	GOBP_LIPID_METABOLIC_PROCESS
PIK3CB	GOBP_LIPID_METABOLIC_PROCESS
PIK3CD	GOBP_LIPID_METABOLIC_PROCESS
PIK3CG	GOBP_LIPID_METABOLIC_PROCESS
PIK3IP1	GOBP_LIPID_METABOLIC_PROCESS
PIK3R1	GOBP_LIPID_METABOLIC_PROCESS
PIK3R2	GOBP_LIPID_METABOLIC_PROCESS
PIK3R3	GOBP_LIPID_METABOLIC_PROCESS
PIK3R4	GOBP_LIPID_METABOLIC_PROCESS
PIKFYVE	GOBP_LIPID_METABOLIC_PROCESS
PIP4K2A	GOBP_LIPID_METABOLIC_PROCESS
PIP4K2B	GOBP_LIPID_METABOLIC_PROCESS
PIP4K2C	GOBP_LIPID_METABOLIC_PROCESS
PIP4P1	GOBP_LIPID_METABOLIC_PROCESS
PIP4P2	GOBP_LIPID_METABOLIC_PROCESS
PIP5K1A	GOBP_LIPID_METABOLIC_PROCESS
PIP5K1B	GOBP_LIPID_METABOLIC_PROCESS
PIP5K1C	GOBP_LIPID_METABOLIC_PROCESS
PIP5KL1	GOBP_LIPID_METABOLIC_PROCESS
PIPSL	GOBP_LIPID_METABOLIC_PROCESS
PISD	GOBP_LIPID_METABOLIC_PROCESS
PITPNA	GOBP_LIPID_METABOLIC_PROCESS
PITPNB	GOBP_LIPID_METABOLIC_PROCESS
PITPNM1	GOBP_LIPID_METABOLIC_PROCESS
PITPNM2	GOBP_LIPID_METABOLIC_PROCESS
PITPNM3	GOBP_LIPID_METABOLIC_PROCESS
PLA1A	GOBP_LIPID_METABOLIC_PROCESS
PLA2G10	GOBP_LIPID_METABOLIC_PROCESS
PLA2G12A	GOBP_LIPID_METABOLIC_PROCESS
PLA2G12B	GOBP_LIPID_METABOLIC_PROCESS
PLA2G15	GOBP_LIPID_METABOLIC_PROCESS
PLA2G1B	GOBP_LIPID_METABOLIC_PROCESS
PLA2G2A	GOBP_LIPID_METABOLIC_PROCESS
PLA2G2C	GOBP_LIPID_METABOLIC_PROCESS
PLA2G2D	GOBP_LIPID_METABOLIC_PROCESS
PLA2G2E	GOBP_LIPID_METABOLIC_PROCESS
PLA2G2F	GOBP_LIPID_METABOLIC_PROCESS
PLA2G3	GOBP_LIPID_METABOLIC_PROCESS
PLA2G4A	GOBP_LIPID_METABOLIC_PROCESS
PLA2G4B	GOBP_LIPID_METABOLIC_PROCESS
PLA2G4C	GOBP_LIPID_METABOLIC_PROCESS
PLA2G4D	GOBP_LIPID_METABOLIC_PROCESS
PLA2G4E	GOBP_LIPID_METABOLIC_PROCESS
PLA2G4F	GOBP_LIPID_METABOLIC_PROCESS
PLA2G5	GOBP_LIPID_METABOLIC_PROCESS
PLA2G6	GOBP_LIPID_METABOLIC_PROCESS
PLA2G7	GOBP_LIPID_METABOLIC_PROCESS
PLAA	GOBP_LIPID_METABOLIC_PROCESS
PLAAT1	GOBP_LIPID_METABOLIC_PROCESS
PLAAT2	GOBP_LIPID_METABOLIC_PROCESS
PLAAT3	GOBP_LIPID_METABOLIC_PROCESS
PLAAT4	GOBP_LIPID_METABOLIC_PROCESS
PLAAT5	GOBP_LIPID_METABOLIC_PROCESS
PLAGL2	GOBP_LIPID_METABOLIC_PROCESS
PLB1	GOBP_LIPID_METABOLIC_PROCESS
PLBD1	GOBP_LIPID_METABOLIC_PROCESS
PLBD2	GOBP_LIPID_METABOLIC_PROCESS
PLCB1	GOBP_LIPID_METABOLIC_PROCESS
PLCB2	GOBP_LIPID_METABOLIC_PROCESS
PLCB3	GOBP_LIPID_METABOLIC_PROCESS
PLCB4	GOBP_LIPID_METABOLIC_PROCESS
PLCD1	GOBP_LIPID_METABOLIC_PROCESS
PLCD3	GOBP_LIPID_METABOLIC_PROCESS
PLCD4	GOBP_LIPID_METABOLIC_PROCESS
PLCE1	GOBP_LIPID_METABOLIC_PROCESS
PLCG1	GOBP_LIPID_METABOLIC_PROCESS
PLCG2	GOBP_LIPID_METABOLIC_PROCESS
PLCH1	GOBP_LIPID_METABOLIC_PROCESS
PLCH2	GOBP_LIPID_METABOLIC_PROCESS
PLCL1	GOBP_LIPID_METABOLIC_PROCESS
PLCL2	GOBP_LIPID_METABOLIC_PROCESS
PLCXD1	GOBP_LIPID_METABOLIC_PROCESS
PLCXD2	GOBP_LIPID_METABOLIC_PROCESS
PLCXD3	GOBP_LIPID_METABOLIC_PROCESS
PLCZ1	GOBP_LIPID_METABOLIC_PROCESS
PLD1	GOBP_LIPID_METABOLIC_PROCESS
PLD2	GOBP_LIPID_METABOLIC_PROCESS
PLD6	GOBP_LIPID_METABOLIC_PROCESS
PLEK	GOBP_LIPID_METABOLIC_PROCESS
PLEKHA1	GOBP_LIPID_METABOLIC_PROCESS
PLIN1	GOBP_LIPID_METABOLIC_PROCESS
PLIN5	GOBP_LIPID_METABOLIC_PROCESS
PLP1	GOBP_LIPID_METABOLIC_PROCESS
PLPP1	GOBP_LIPID_METABOLIC_PROCESS
PLPP2	GOBP_LIPID_METABOLIC_PROCESS
PLPP3	GOBP_LIPID_METABOLIC_PROCESS
PLPP4	GOBP_LIPID_METABOLIC_PROCESS
PLPP5	GOBP_LIPID_METABOLIC_PROCESS
PLPP6	GOBP_LIPID_METABOLIC_PROCESS
PLPPR1	GOBP_LIPID_METABOLIC_PROCESS
PLPPR2	GOBP_LIPID_METABOLIC_PROCESS
PLPPR3	GOBP_LIPID_METABOLIC_PROCESS
PLPPR4	GOBP_LIPID_METABOLIC_PROCESS
PLPPR5	GOBP_LIPID_METABOLIC_PROCESS
PLSCR1	GOBP_LIPID_METABOLIC_PROCESS
PLSCR3	GOBP_LIPID_METABOLIC_PROCESS
PLTP	GOBP_LIPID_METABOLIC_PROCESS
PM20D1	GOBP_LIPID_METABOLIC_PROCESS
PMVK	GOBP_LIPID_METABOLIC_PROCESS
PNLIP	GOBP_LIPID_METABOLIC_PROCESS
PNLIPRP1	GOBP_LIPID_METABOLIC_PROCESS
PNLIPRP2	GOBP_LIPID_METABOLIC_PROCESS
PNLIPRP3	GOBP_LIPID_METABOLIC_PROCESS
PNPLA1	GOBP_LIPID_METABOLIC_PROCESS
PNPLA2	GOBP_LIPID_METABOLIC_PROCESS
PNPLA3	GOBP_LIPID_METABOLIC_PROCESS
PNPLA4	GOBP_LIPID_METABOLIC_PROCESS
PNPLA5	GOBP_LIPID_METABOLIC_PROCESS
PNPLA6	GOBP_LIPID_METABOLIC_PROCESS
PNPLA7	GOBP_LIPID_METABOLIC_PROCESS
PNPLA8	GOBP_LIPID_METABOLIC_PROCESS
PON1	GOBP_LIPID_METABOLIC_PROCESS
PORCN	GOBP_LIPID_METABOLIC_PROCESS
PPARA	GOBP_LIPID_METABOLIC_PROCESS
PPARD	GOBP_LIPID_METABOLIC_PROCESS
PPARG	GOBP_LIPID_METABOLIC_PROCESS
PPARGC1A	GOBP_LIPID_METABOLIC_PROCESS
PPM1L	GOBP_LIPID_METABOLIC_PROCESS
PPP2CA	GOBP_LIPID_METABOLIC_PROCESS
PPP2R1A	GOBP_LIPID_METABOLIC_PROCESS
PPP2R5A	GOBP_LIPID_METABOLIC_PROCESS
PPT1	GOBP_LIPID_METABOLIC_PROCESS
PPT2	GOBP_LIPID_METABOLIC_PROCESS
PRDX6	GOBP_LIPID_METABOLIC_PROCESS
PRKAA1	GOBP_LIPID_METABOLIC_PROCESS
PRKAA2	GOBP_LIPID_METABOLIC_PROCESS
PRKAB1	GOBP_LIPID_METABOLIC_PROCESS
PRKAB2	GOBP_LIPID_METABOLIC_PROCESS
PRKAG1	GOBP_LIPID_METABOLIC_PROCESS
PRKAG2	GOBP_LIPID_METABOLIC_PROCESS
PRKAG3	GOBP_LIPID_METABOLIC_PROCESS
PRKAR2B	GOBP_LIPID_METABOLIC_PROCESS
PRKCD	GOBP_LIPID_METABOLIC_PROCESS
PRKCE	GOBP_LIPID_METABOLIC_PROCESS
PRKD1	GOBP_LIPID_METABOLIC_PROCESS
PRKD2	GOBP_LIPID_METABOLIC_PROCESS
PRKD3	GOBP_LIPID_METABOLIC_PROCESS
PRKG1	GOBP_LIPID_METABOLIC_PROCESS
PRLH	GOBP_LIPID_METABOLIC_PROCESS
PRLR	GOBP_LIPID_METABOLIC_PROCESS
PRMT3	GOBP_LIPID_METABOLIC_PROCESS
PROCA1	GOBP_LIPID_METABOLIC_PROCESS
PROX1	GOBP_LIPID_METABOLIC_PROCESS
PRPF19	GOBP_LIPID_METABOLIC_PROCESS
PRXL2B	GOBP_LIPID_METABOLIC_PROCESS
PSAP	GOBP_LIPID_METABOLIC_PROCESS
PSAPL1	GOBP_LIPID_METABOLIC_PROCESS
PTDSS1	GOBP_LIPID_METABOLIC_PROCESS
PTDSS2	GOBP_LIPID_METABOLIC_PROCESS
PTEN	GOBP_LIPID_METABOLIC_PROCESS
PTGDS	GOBP_LIPID_METABOLIC_PROCESS
PTGES	GOBP_LIPID_METABOLIC_PROCESS
PTGES2	GOBP_LIPID_METABOLIC_PROCESS
PTGES3	GOBP_LIPID_METABOLIC_PROCESS
PTGIS	GOBP_LIPID_METABOLIC_PROCESS
PTGR1	GOBP_LIPID_METABOLIC_PROCESS
PTGR2	GOBP_LIPID_METABOLIC_PROCESS
PTGR3	GOBP_LIPID_METABOLIC_PROCESS
PTGS1	GOBP_LIPID_METABOLIC_PROCESS
PTGS2	GOBP_LIPID_METABOLIC_PROCESS
PTPMT1	GOBP_LIPID_METABOLIC_PROCESS
PTPN11	GOBP_LIPID_METABOLIC_PROCESS
PTPN22	GOBP_LIPID_METABOLIC_PROCESS
PTPRN2	GOBP_LIPID_METABOLIC_PROCESS
PXMP4	GOBP_LIPID_METABOLIC_PROCESS
QKI	GOBP_LIPID_METABOLIC_PROCESS
RAB38	GOBP_LIPID_METABOLIC_PROCESS
RAB7A	GOBP_LIPID_METABOLIC_PROCESS
RARRES2	GOBP_LIPID_METABOLIC_PROCESS
RBP1	GOBP_LIPID_METABOLIC_PROCESS
RBP2	GOBP_LIPID_METABOLIC_PROCESS
RBP3	GOBP_LIPID_METABOLIC_PROCESS
RBP4	GOBP_LIPID_METABOLIC_PROCESS
RDH10	GOBP_LIPID_METABOLIC_PROCESS
RDH11	GOBP_LIPID_METABOLIC_PROCESS
RDH12	GOBP_LIPID_METABOLIC_PROCESS
RDH13	GOBP_LIPID_METABOLIC_PROCESS
RDH14	GOBP_LIPID_METABOLIC_PROCESS
RDH16	GOBP_LIPID_METABOLIC_PROCESS
RDH5	GOBP_LIPID_METABOLIC_PROCESS
RDH8	GOBP_LIPID_METABOLIC_PROCESS
REST	GOBP_LIPID_METABOLIC_PROCESS
RETSAT	GOBP_LIPID_METABOLIC_PROCESS
RFT1	GOBP_LIPID_METABOLIC_PROCESS
RGN	GOBP_LIPID_METABOLIC_PROCESS
RIDA	GOBP_LIPID_METABOLIC_PROCESS
RLBP1	GOBP_LIPID_METABOLIC_PROCESS
RNF213	GOBP_LIPID_METABOLIC_PROCESS
RORA	GOBP_LIPID_METABOLIC_PROCESS
RORC	GOBP_LIPID_METABOLIC_PROCESS
RPE65	GOBP_LIPID_METABOLIC_PROCESS
RPTOR	GOBP_LIPID_METABOLIC_PROCESS
RUBCN	GOBP_LIPID_METABOLIC_PROCESS
RUBCNL	GOBP_LIPID_METABOLIC_PROCESS
SACM1L	GOBP_LIPID_METABOLIC_PROCESS
SAMD1	GOBP_LIPID_METABOLIC_PROCESS
SAMD8	GOBP_LIPID_METABOLIC_PROCESS
SC5D	GOBP_LIPID_METABOLIC_PROCESS
SCAP	GOBP_LIPID_METABOLIC_PROCESS
SCARB1	GOBP_LIPID_METABOLIC_PROCESS
SCARF1	GOBP_LIPID_METABOLIC_PROCESS
SCCPDH	GOBP_LIPID_METABOLIC_PROCESS
SCD	GOBP_LIPID_METABOLIC_PROCESS
SCD5	GOBP_LIPID_METABOLIC_PROCESS
SCNN1B	GOBP_LIPID_METABOLIC_PROCESS
SCP2	GOBP_LIPID_METABOLIC_PROCESS
SCPEP1	GOBP_LIPID_METABOLIC_PROCESS
SCT	GOBP_LIPID_METABOLIC_PROCESS
SDR16C5	GOBP_LIPID_METABOLIC_PROCESS
SDR42E1	GOBP_LIPID_METABOLIC_PROCESS
SDR42E2	GOBP_LIPID_METABOLIC_PROCESS
SDR9C7	GOBP_LIPID_METABOLIC_PROCESS
SDS	GOBP_LIPID_METABOLIC_PROCESS
SDSL	GOBP_LIPID_METABOLIC_PROCESS
SEC14L2	GOBP_LIPID_METABOLIC_PROCESS
SEL1L	GOBP_LIPID_METABOLIC_PROCESS
SELENOI	GOBP_LIPID_METABOLIC_PROCESS
SERAC1	GOBP_LIPID_METABOLIC_PROCESS
SERINC1	GOBP_LIPID_METABOLIC_PROCESS
SERINC4	GOBP_LIPID_METABOLIC_PROCESS
SERINC5	GOBP_LIPID_METABOLIC_PROCESS
SERPINA12	GOBP_LIPID_METABOLIC_PROCESS
SERPINA3	GOBP_LIPID_METABOLIC_PROCESS
SERPINA6	GOBP_LIPID_METABOLIC_PROCESS
SESN2	GOBP_LIPID_METABOLIC_PROCESS
SF1	GOBP_LIPID_METABOLIC_PROCESS
SFTPB	GOBP_LIPID_METABOLIC_PROCESS
SGMS1	GOBP_LIPID_METABOLIC_PROCESS
SGMS2	GOBP_LIPID_METABOLIC_PROCESS
SGPL1	GOBP_LIPID_METABOLIC_PROCESS
SGPP1	GOBP_LIPID_METABOLIC_PROCESS
SGPP2	GOBP_LIPID_METABOLIC_PROCESS
SH3YL1	GOBP_LIPID_METABOLIC_PROCESS
SHH	GOBP_LIPID_METABOLIC_PROCESS
SIK1	GOBP_LIPID_METABOLIC_PROCESS
SIRT1	GOBP_LIPID_METABOLIC_PROCESS
SIRT2	GOBP_LIPID_METABOLIC_PROCESS
SIRT3	GOBP_LIPID_METABOLIC_PROCESS
SIRT4	GOBP_LIPID_METABOLIC_PROCESS
SIRT6	GOBP_LIPID_METABOLIC_PROCESS
SLA2	GOBP_LIPID_METABOLIC_PROCESS
SLC16A1	GOBP_LIPID_METABOLIC_PROCESS
SLC16A11	GOBP_LIPID_METABOLIC_PROCESS
SLC22A13	GOBP_LIPID_METABOLIC_PROCESS
SLC22A24	GOBP_LIPID_METABOLIC_PROCESS
SLC22A4	GOBP_LIPID_METABOLIC_PROCESS
SLC25A1	GOBP_LIPID_METABOLIC_PROCESS
SLC25A17	GOBP_LIPID_METABOLIC_PROCESS
SLC27A1	GOBP_LIPID_METABOLIC_PROCESS
SLC27A2	GOBP_LIPID_METABOLIC_PROCESS
SLC27A3	GOBP_LIPID_METABOLIC_PROCESS
SLC27A4	GOBP_LIPID_METABOLIC_PROCESS
SLC27A5	GOBP_LIPID_METABOLIC_PROCESS
SLC27A6	GOBP_LIPID_METABOLIC_PROCESS
SLC30A5	GOBP_LIPID_METABOLIC_PROCESS
SLC35C1	GOBP_LIPID_METABOLIC_PROCESS
SLC44A1	GOBP_LIPID_METABOLIC_PROCESS
SLC44A2	GOBP_LIPID_METABOLIC_PROCESS
SLC44A3	GOBP_LIPID_METABOLIC_PROCESS
SLC44A4	GOBP_LIPID_METABOLIC_PROCESS
SLC44A5	GOBP_LIPID_METABOLIC_PROCESS
SLC45A3	GOBP_LIPID_METABOLIC_PROCESS
SMG1	GOBP_LIPID_METABOLIC_PROCESS
SMPD1	GOBP_LIPID_METABOLIC_PROCESS
SMPD2	GOBP_LIPID_METABOLIC_PROCESS
SMPD3	GOBP_LIPID_METABOLIC_PROCESS
SMPD4	GOBP_LIPID_METABOLIC_PROCESS
SMPDL3A	GOBP_LIPID_METABOLIC_PROCESS
SMPDL3B	GOBP_LIPID_METABOLIC_PROCESS
SNAI1	GOBP_LIPID_METABOLIC_PROCESS
SNAI2	GOBP_LIPID_METABOLIC_PROCESS
SNCA	GOBP_LIPID_METABOLIC_PROCESS
SNX17	GOBP_LIPID_METABOLIC_PROCESS
SOAT1	GOBP_LIPID_METABOLIC_PROCESS
SOAT2	GOBP_LIPID_METABOLIC_PROCESS
SOCS1	GOBP_LIPID_METABOLIC_PROCESS
SOCS2	GOBP_LIPID_METABOLIC_PROCESS
SOCS3	GOBP_LIPID_METABOLIC_PROCESS
SOCS4	GOBP_LIPID_METABOLIC_PROCESS
SOCS5	GOBP_LIPID_METABOLIC_PROCESS
SOCS6	GOBP_LIPID_METABOLIC_PROCESS
SOCS7	GOBP_LIPID_METABOLIC_PROCESS
SOD1	GOBP_LIPID_METABOLIC_PROCESS
SORBS1	GOBP_LIPID_METABOLIC_PROCESS
SORL1	GOBP_LIPID_METABOLIC_PROCESS
SOX9	GOBP_LIPID_METABOLIC_PROCESS
SPHK1	GOBP_LIPID_METABOLIC_PROCESS
SPHK2	GOBP_LIPID_METABOLIC_PROCESS
SPNS2	GOBP_LIPID_METABOLIC_PROCESS
SPP1	GOBP_LIPID_METABOLIC_PROCESS
SPTLC1	GOBP_LIPID_METABOLIC_PROCESS
SPTLC2	GOBP_LIPID_METABOLIC_PROCESS
SPTLC3	GOBP_LIPID_METABOLIC_PROCESS
SPTSSA	GOBP_LIPID_METABOLIC_PROCESS
SPTSSB	GOBP_LIPID_METABOLIC_PROCESS
SQLE	GOBP_LIPID_METABOLIC_PROCESS
SRD5A1	GOBP_LIPID_METABOLIC_PROCESS
SRD5A2	GOBP_LIPID_METABOLIC_PROCESS
SRD5A3	GOBP_LIPID_METABOLIC_PROCESS
SREBF1	GOBP_LIPID_METABOLIC_PROCESS
SREBF2	GOBP_LIPID_METABOLIC_PROCESS
ST3GAL1	GOBP_LIPID_METABOLIC_PROCESS
ST3GAL2	GOBP_LIPID_METABOLIC_PROCESS
ST3GAL3	GOBP_LIPID_METABOLIC_PROCESS
ST3GAL4	GOBP_LIPID_METABOLIC_PROCESS
ST3GAL5	GOBP_LIPID_METABOLIC_PROCESS
ST3GAL6	GOBP_LIPID_METABOLIC_PROCESS
ST6GALNAC3	GOBP_LIPID_METABOLIC_PROCESS
ST6GALNAC4	GOBP_LIPID_METABOLIC_PROCESS
ST6GALNAC5	GOBP_LIPID_METABOLIC_PROCESS
ST6GALNAC6	GOBP_LIPID_METABOLIC_PROCESS
ST8SIA1	GOBP_LIPID_METABOLIC_PROCESS
ST8SIA2	GOBP_LIPID_METABOLIC_PROCESS
ST8SIA3	GOBP_LIPID_METABOLIC_PROCESS
ST8SIA4	GOBP_LIPID_METABOLIC_PROCESS
ST8SIA5	GOBP_LIPID_METABOLIC_PROCESS
ST8SIA6	GOBP_LIPID_METABOLIC_PROCESS
STAR	GOBP_LIPID_METABOLIC_PROCESS
STARD3	GOBP_LIPID_METABOLIC_PROCESS
STARD4	GOBP_LIPID_METABOLIC_PROCESS
STAT5B	GOBP_LIPID_METABOLIC_PROCESS
STS	GOBP_LIPID_METABOLIC_PROCESS
STUB1	GOBP_LIPID_METABOLIC_PROCESS
SULT1A1	GOBP_LIPID_METABOLIC_PROCESS
SULT1A2	GOBP_LIPID_METABOLIC_PROCESS
SULT1A3	GOBP_LIPID_METABOLIC_PROCESS
SULT1A4	GOBP_LIPID_METABOLIC_PROCESS
SULT1C3	GOBP_LIPID_METABOLIC_PROCESS
SULT1E1	GOBP_LIPID_METABOLIC_PROCESS
SULT2A1	GOBP_LIPID_METABOLIC_PROCESS
SULT2B1	GOBP_LIPID_METABOLIC_PROCESS
SULT4A1	GOBP_LIPID_METABOLIC_PROCESS
SUMF1	GOBP_LIPID_METABOLIC_PROCESS
SYNJ1	GOBP_LIPID_METABOLIC_PROCESS
SYNJ2	GOBP_LIPID_METABOLIC_PROCESS
TAFAZZIN	GOBP_LIPID_METABOLIC_PROCESS
TAMM41	GOBP_LIPID_METABOLIC_PROCESS
TBL1XR1	GOBP_LIPID_METABOLIC_PROCESS
TBXAS1	GOBP_LIPID_METABOLIC_PROCESS
TECR	GOBP_LIPID_METABOLIC_PROCESS
TECRL	GOBP_LIPID_METABOLIC_PROCESS
TEK	GOBP_LIPID_METABOLIC_PROCESS
TEX2	GOBP_LIPID_METABOLIC_PROCESS
TGFB1	GOBP_LIPID_METABOLIC_PROCESS
TH	GOBP_LIPID_METABOLIC_PROCESS
THEM4	GOBP_LIPID_METABOLIC_PROCESS
THEM5	GOBP_LIPID_METABOLIC_PROCESS
THNSL2	GOBP_LIPID_METABOLIC_PROCESS
THRA	GOBP_LIPID_METABOLIC_PROCESS
THRSP	GOBP_LIPID_METABOLIC_PROCESS
TIPARP	GOBP_LIPID_METABOLIC_PROCESS
TLCD3B	GOBP_LIPID_METABOLIC_PROCESS
TM6SF2	GOBP_LIPID_METABOLIC_PROCESS
TM7SF2	GOBP_LIPID_METABOLIC_PROCESS
TM9SF2	GOBP_LIPID_METABOLIC_PROCESS
TMEM150A	GOBP_LIPID_METABOLIC_PROCESS
TMEM38B	GOBP_LIPID_METABOLIC_PROCESS
TMEM43	GOBP_LIPID_METABOLIC_PROCESS
TMEM68	GOBP_LIPID_METABOLIC_PROCESS
TMEM86A	GOBP_LIPID_METABOLIC_PROCESS
TMEM86B	GOBP_LIPID_METABOLIC_PROCESS
TNF	GOBP_LIPID_METABOLIC_PROCESS
TNFAIP8L3	GOBP_LIPID_METABOLIC_PROCESS
TNFRSF1A	GOBP_LIPID_METABOLIC_PROCESS
TNXB	GOBP_LIPID_METABOLIC_PROCESS
TPP1	GOBP_LIPID_METABOLIC_PROCESS
TPRA1	GOBP_LIPID_METABOLIC_PROCESS
TPTE2	GOBP_LIPID_METABOLIC_PROCESS
TREM2	GOBP_LIPID_METABOLIC_PROCESS
TREX1	GOBP_LIPID_METABOLIC_PROCESS
TRIB3	GOBP_LIPID_METABOLIC_PROCESS
TRPV1	GOBP_LIPID_METABOLIC_PROCESS
TSKU	GOBP_LIPID_METABOLIC_PROCESS
TSPO	GOBP_LIPID_METABOLIC_PROCESS
TTC39B	GOBP_LIPID_METABOLIC_PROCESS
TTC7A	GOBP_LIPID_METABOLIC_PROCESS
TTC7B	GOBP_LIPID_METABOLIC_PROCESS
TTPA	GOBP_LIPID_METABOLIC_PROCESS
TWIST1	GOBP_LIPID_METABOLIC_PROCESS
TYRP1	GOBP_LIPID_METABOLIC_PROCESS
TYSND1	GOBP_LIPID_METABOLIC_PROCESS
UBR4	GOBP_LIPID_METABOLIC_PROCESS
UCP3	GOBP_LIPID_METABOLIC_PROCESS
UGCG	GOBP_LIPID_METABOLIC_PROCESS
UGT1A1	GOBP_LIPID_METABOLIC_PROCESS
UGT1A10	GOBP_LIPID_METABOLIC_PROCESS
UGT1A3	GOBP_LIPID_METABOLIC_PROCESS
UGT1A4	GOBP_LIPID_METABOLIC_PROCESS
UGT1A7	GOBP_LIPID_METABOLIC_PROCESS
UGT1A8	GOBP_LIPID_METABOLIC_PROCESS
UGT1A9	GOBP_LIPID_METABOLIC_PROCESS
UGT2A1	GOBP_LIPID_METABOLIC_PROCESS
UGT2A2	GOBP_LIPID_METABOLIC_PROCESS
UGT2A3	GOBP_LIPID_METABOLIC_PROCESS
UGT2B10	GOBP_LIPID_METABOLIC_PROCESS
UGT2B11	GOBP_LIPID_METABOLIC_PROCESS
UGT2B15	GOBP_LIPID_METABOLIC_PROCESS
UGT2B17	GOBP_LIPID_METABOLIC_PROCESS
UGT2B28	GOBP_LIPID_METABOLIC_PROCESS
UGT2B4	GOBP_LIPID_METABOLIC_PROCESS
UGT2B7	GOBP_LIPID_METABOLIC_PROCESS
UGT8	GOBP_LIPID_METABOLIC_PROCESS
UMOD	GOBP_LIPID_METABOLIC_PROCESS
UVRAG	GOBP_LIPID_METABOLIC_PROCESS
VAC14	GOBP_LIPID_METABOLIC_PROCESS
VAPA	GOBP_LIPID_METABOLIC_PROCESS
VLDLR	GOBP_LIPID_METABOLIC_PROCESS
VPS54	GOBP_LIPID_METABOLIC_PROCESS
VSIG2	GOBP_LIPID_METABOLIC_PROCESS
WASHC1	GOBP_LIPID_METABOLIC_PROCESS
WDTC1	GOBP_LIPID_METABOLIC_PROCESS
WNT10B	GOBP_LIPID_METABOLIC_PROCESS
WNT4	GOBP_LIPID_METABOLIC_PROCESS
XBP1	GOBP_LIPID_METABOLIC_PROCESS
YWHAH	GOBP_LIPID_METABOLIC_PROCESS
ZBTB20	GOBP_LIPID_METABOLIC_PROCESS
ZFP69	GOBP_LIPID_METABOLIC_PROCESS
ZMPSTE24	GOBP_LIPID_METABOLIC_PROCESS
ZNF202	GOBP_LIPID_METABOLIC_PROCESS
ZNF670	GOBP_LIPID_METABOLIC_PROCESS
ZPBP2	GOBP_LIPID_METABOLIC_PROCESS

## Sheet: Table S3
Table S3: Lysosome-relevant Genes (n=893)
DRAM2
AP3B1
PGAP6
LRBA
MTM1
GABARAP
SLC30A2
VPS11
CTSZ
CAPN1
NAPRT
CTSF
ANXA2
AP5B1
VMA21
CTSD
PRCP
LAT
ZNRF1
KIF13A
SYT7
CYB561
GNPTG
ATP11B
CTSB
KICS2
PPT1
SLC12A4
GNLY
CACNG3
SLC17A5
SPHK2
SLC39A8
C9orf72
SLC15A4
DDOST
GNS
GPRASP1
AP1S2
RPS6KC1
LAT2
IL4I1
RAB2A
WDR24
SURF4
VPS13A
CMTM6
NDEL1
TINAGL1
USP4
PI4K2A
RAMP3
FTH1
FTL
SLC38A7
IMPDH1
SCN11A
AP1G1
ATP6V1H
NHLRC3
SLC11A2
SLC11A1
CD164
TPCN2
GPC4
SNCA
CHGA
PCYOX1
CREG1
CTSA
MFSD8
VPS26A
PLBD2
TOM1L1
LAMTOR3
ZKSCAN3
TSPAN1
CRYAB
MRGPRX2
CPPED1
AKTIP
PRTN3
TFEB
CCZ1
CCZ1B
ANK2
LRP2
HSPG2
VLDLR
RNASE3
FABP5
CTBS
EVA1A
CHMP2B
FYCO1
SLC66A1
FLOT1
CPNE3
DNAJC5
MAP1LC3A
SH3BP4
MFSD1
RAB9B
DCN
DSN1
MYO6
ADRB2
ADA
MAP6
VPS39
ATP11C
LITAFD
GRP
PRSS2
COL6A1
ECE1
TUBB
LAMP3
OCLN
NKG7
LAMTOR5
CYB5R3
ZNRF2
MEAK7
ATP6V0E2
HMGXB4
UBA52
ARSG
CACNG7
SLC2A6
FAF2
RNF183
GPC6
ARRB1
BCAN
HOOK1
SYNGR1
BORCS6
DEFA3
DEFA1
CALR
IRGM
MAGT1
AP5M1
BLOC1S4
BBC3
BCL10
GZMH
ATP6V0C
RABGEF1
FRK
DPP4
BORCS7
OGN
GNB1
CHMP3
CHMP6
KLC2
KIT
BTK
CLN5
SMPD1
CHMP2A
RAB38
HLA-F
SLC38A9
NBR1
TXNDC5
TAB2
PCSK9
CTSL
SIDT2
BLOC1S6
CYB561A3
ANXA11
CCT8
SPNS1
NDUFC2
SNAPIN
RMC1
GNB2
TMEM150C
MTOR
AP2A1
AGA
VASN
STARD3NL
IFNAR1
SNAP29
PCDHGA3
RAB39A
PIK3C3
CD1D
CD1E
NEU2
ABHD6
SERPINB1
GAA
RAB37
VPS33A
SDC3
ENPP1
ARRDC3
HLA-DQB2
CHMP4BP1
MBTPS1
LNPEP
CSF3R
SERPINB13
RAB7B
RASGRP1
CTSS
BECN1
FUT10
ITM2C
PLBD1
TPCN1
EPDR1
AZU1
SPG11
ABCB6
CHMP4B
ABCB9
SCYL2
PYCARD
HOOK2
SEH1L
M6PR
FLCN
CBLIF
VTI1B
TRIM17
OCA2
CHMP4C
RHOB
RAB20
CACNG5
ATP6V1C2
AP3M1
VAPA
LAMTOR2
ATP8A1
VNN1
C3AR1
ABCA1
RNASE2
GZMB
HLA-DRB3
MAN2B2
PSAP
MYL11
RBSN
NAGPA
GLB1L3
PSEN1
FCER1A
CLN8
RAB3A
DAGLB
TINAG
SLC37A3
PLA2G15
VPS33B
VPS16
HPSE
FAM98A
RNASEK
ENTPD4
CACNG4
MVB12A
DNAJC13
NAGA
NFAM1
BLOC1S2
BLOC1S3
DEPDC5
LPCAT1
STARD3
ROCK2
DYNC1LI2
SYTL4
ARL8A
NSG1
ARSB
ATP6V0A2
HAP1
HEXB
NEU3
TIAL1
RRAGB
ATP6V1F
ATP13A2
PPT2
ATP6V0A1
VPS41
ADORA2B
RNASE6
ZFYVE26
SRGN
CALCRL
ATP6AP2
PI4KB
UBA1
CAPN2
IDS
ATP6V1G1
CLU
CD1C
CD1B
LAMTOR1
MINAR2
HYAL3
TLR9
ANKRD27
PIKFYVE
CCDC115
PADI2
PTGES2
VPS53
MARCHF8
PLA2G5
TMEM74
DAB2
TREX1
TRAK1
LYN
APOB
TLR7
VPS18
CD68
ACTR2
UNC13D
PDGFRB
STOM
RAB14
SLC49A4
SLC2A8
CLN3
HGSNAT
FUCA1
STX3
PLEKHM1
CBL
GALNS
MGRN1
HPS4
SPAG9
PRSS16
SNX6
TSC2
PSEN2
RTN4
SPAAR
AKR1B10
GM2A
SLC45A2
ASS1
ASB15
RNF128
TMEM25
NPC2
ATRAID
TMEM63A
PPP3CB
HLA-DRB5
GLB1
PIK3CD
RB1CC1
GNAI1
SLC15A3
CSPG4
ARSD
SGSH
PSMD1
GPC3
ATP6V0B
GYG1
AP2B1
S100A7
ARL8B
TOM1
HSD17B1
SLCO4C1
SNX2
TMEM79
TMEM30A
TMEM175
DEFA4
AP5S1
ACE
CORO1A
PON2
GRN
RETN
GLIPR1
TRPM2
FASLG
GOPC
FHIP1B
SQSTM1
ADAM8
NSF
NCF1
AP1M1
TMEM59
CHMP4A
PIP4P1
PINK1
BECN2
MILR1
LRRC8E
PTGDR
CAT
CHIT1
GRIN2B
GDAP2
DNAJC3
PLEKHF1
MIOS
KERA
PRF1
FNBP1
CTSV
HSP90AA1
RILP
LHCGR
CUBN
GPR137B
FMOD
SERPINB3
RNF167
ATG14
SZT2
RUBCNL
TUBB4B
SLC7A14
LYZ
SLC36A4
RRAGC
GNB4
NCOA4
TRIM23
PLD3
RAB12
TM6SF1
BLOC1S1
TASL
UBXN6
UNC93B1
PIGR
CLVS2
SPPL2C
KPTN
VPS4B
ATP6V1D
BPI
CRYBA1
TRAPPC1
LAMTOR4
GNAQ
CFTR
CYBRD1
CD81
MARCHF2
LYSET
RAB44
TM9SF1
ATP6V0E1
MYH9
GAK
HGS
SIAE
SHKBP1
CP
SOD1
BORCS8
UVRAG
CLCN7
APP
CDIP1
CD74
TMEM97
LMBRD1
AP1S3
TMEM106B
CAP1
EGF
LDLR
DNASE2B
PRKCD
VAT1
HAS2
EEF1A2
P2RX7
CTSK
CTSO
LIPA
GLB1L
WASH3P
STXBP2
CTNS
TNFAIP3
SNX14
CACNG2
CPNE1
TSG101
HEBP2
MMD
ATP6V1B2
PIP4K2A
CHMP7
ABCA3
AP2A2
AGRN
MANBA
HRNR
GPR15LG
CLCN6
CLCN3
S100A13
P2RX4
PIK3R4
HPS6
FNIP1
GGH
LGMN
NEU1
PA2G4
MARCHF9
DPP7
NAPSA
AP1S1
SPPL2A
SPPL2B
UEVLD
RUBCN
VAMP8
ARHGAP45
VPS13C
MARCHF1
EPG5
TOLLIP
PLEKHM2
FFAR4
NCF4
SLC44A2
MLC1
SLC39A14
PAX2
LAPTM4A
OSTM1
AP4M1
SLC26A11
SNAP23
GLB1L2
PTGDS
WDR41
WDR48
MFSD12
WDR11
MARCHF3
ACP4
RAB34
SLC29A3
PRKN
ABCA2
LAMP5
BACE1
PSAPL1
HLA-DPB1
HLA-DQA2
HLA-DRB1
HLA-DQB1
SLC17A9
NCAN
FUCA2
OCIAD1
USP6
CLN6
MCOLN1
SNX16
NEDD4
ATP6V0D2
LAMP2
ANKFY1
GNAI3
RNF152
LARS1
GPC1
NSG2
PLAAT3
GCA
SLC3A2
SLC35F6
VPS4A
VAMP4
SORT1
GPLD1
ANXA6
SLC18A2
MYO5A
NR4A3
DENND3
ENPEP
TMEM45B
SLC36A1
CKAP4
CLCN4
CLCN5
KCNQ1
TECPR1
CHMP5
SRPX
LAPTM5
CHMP1A
CCDC91
DRAM1
SULT1C2
BLOC1S5
ATP6V1E1
DNASE2
TMEM165
NCSTN
HOOK3
RDH14
ATP6V0A4
VPS36
CD34
IFITM1
LAPTM4B
TYR
AP3D1
ATP6V0D1
CSF3
EEF1A1
SNX1
CCT2
PIP4K2B
RAB27A
RAB9A
ASAH1
RAB7A
RAB5C
NAPG
LITAF
SLC30A3
OMD
KCNE2
SDC4
ABCA5
GLA
TGFBRAP1
RNASET2
AP1M2
SDCBP
KIF5B
PIK3CG
C3
SERPINA3
RRAGA
CACNG8
SLCO2A1
LAMP1
CST7
PYGB
ACLY
BST2
BGN
GCC2
MAN2B1
RNF13
SORL1
LRRC8A
LRRK2
GPR143
STK11IP
TLR8
HEXA
AP2S1
SPACA7
DTX3L
INSR
MCOLN3
CTSC
MAPK1
GNPTAB
GPC2
PLAAT1
ABCD1
FNIP2
NAAA
VPS54
HLA-DQA1
HLA-DRA
HCK
TMEM179B
WDR45B
SDC1
VPS13B
CLNK
TCIRG1
IFI30
HLA-H
PXK
PLA2G4E
HDAC6
CLTC
NDP
TRAF3IP3
MNDA
MREG
RAB3D
TMEM199
CTSG
PIP4P2
C6orf120
BIN1
ACAN
IST1
ATP6V1C1
LYST
NPRL2
PRELP
LUM
SCARB1
ELAPOR1
HPS1
CDX2
SYK
ATG16L1
VAMP7
RHEB
GIMAP5
PRSS57
ARSK
MGST1
CTSH
NCF2
GNA11
FPR1
RAP1B
GPC5
AP2M1
ATP11A
CPLX2
OCIAD2
NEU4
IL1B
ABCA13
ELANE
GUSB
VCP
ZFYVE16
CLVS1
SLC46A3
GPR137C
RPTOR
CEACAM8
TMEM192
ATP6V1A
RRAGD
ATP6AP1
HLA-DOA
CLEC16A
HSPA8
ACP2
TRIP10
GLMP
KLHL22
AP1B1
CPQ
HLA-DMB
HLA-DMA
HYAL2
KXD1
TTR
GFAP
TMBIM1
CEACAM6
CHMP1B
ITFG2
TM4SF5
IDUA
SLC30A4
HYAL1
BORCS5
MPO
AHNAK
TCN2
KCNE1
TMEM9B
HLA-DPA1
SFTPB
CSPG5
ACP3
SNX27
ARG1
STX8
DYNC1H1
ELAPOR2
B4GALT1
NAGLU
GALC
ARSA
USP5
WDR81
DEF8
SLC48A1
DOC2A
WASHC5
GDI2
PLEKHF2
MPZ
HLA-DOB
HLA-DRB4
VIPAS39
SDC2
CXCR4
TPP1
GBA1
ATP10B
RNF19B
TRIM29
RAMP2
PDE1C
SCARB2
NPRL3
ANPEP
ANK3
GPR137
IRAG2
PRDX6
LRP1
ACP5
CXCR2
CD63
VCAN
BRI3
ABCD4
SEC13
SFTPD
EHD3
MYO7A
ADA2
STS
CHID1
PLAC8
TMEM9
WDR59
PLA2G10
TLR3
HRG
PLD1
SLC31A2
GGA3
STX7
ACTR10
OCRL
PLA2G3
GC
CLTA
ABCC10
CRHBP
CTSW
VPS35
NPC1
SRC
ORM2
SLC7A5
IFITM2
IFITM3
SYT11
AP3B2
AP3M2
AP3S1
AP3S2
AP4B1
AP4E1
AP4S1
CLTB
CLTCL1
CTSE
GGA1
GGA2
IGF2R
SUMF1
ACR
CYLC1
KNL1
SPACA3
TSPAN8
USE1
VPS45

## Sheet: Table S4
Table S4: Sequences used to silence PLAAT1
		sequences
si-PLAAT1-1	forward	5’- GGUGAUGGUUACGUUAUCA -3’
	reverse	5’- UGAUAACGUAACCAUCACC -3’
si-PLAAT1-2	forward	5’- GAGCGAUAAGUACCGUUGA -3’
	reverse	5’- UCAACGGUACUUAUCGCUC -3’
si-PLAAT1-3	forward	5’- CCUAUAACUUACUUGUCAA -3’
	reverse	5’- UUGACAAGUAAGUUAUAGG -3’

## Sheet: Table S5
Table S5: Primers for detecting PLAAT1 expression level
		sequences
PLAAT1	forward	5’- TGCTTCAGTTTGAACTACCCTG -3’
	reverse	5’- GCCCAGTGCTGATAGCCAG -3’
GAPDH	forward	5’- GTCTCCTCTGACTTCAACAGCG -3’
	reverse	5’- ACCACCCTGTTGCTGTAGCCAA -3’

## Sheet: Table S6
Table S6: The biological functions and known annotations of the 8 identified risk genes
Gene	GO annotations		biological process
LAMP3	involved_in adaptive immune response involved_in establishment of protein localization to organelle involved_in immune system process involved_in negative regulation of proteasomal protein catabolic process involved_in positive regulation of gene expression involved_in regulation of autophagy involved_in regulation of viral life cycle involved_in response to interferon-alpha NOT involved_in symbi…		adaptive immune response establishment of protein localization to organelle negative regulation of proteasomal protein catabolic process positive regulation of gene expression regulation of autophagy regulation of viral life cycle response to interferon-alpha
RNF183	enables metal ion binding enables protein binding enables transferase activity enables ubiquitin protein ligase activity enables ubiquitin protein ligase activity enables ubiquitin protein ligase activity enables ubiquitin protein ligase activity enables zinc ion binding		positive regulation of endoplasmic reticulum stress-induced intrinsic apoptotic signaling pathway protein autoubiquitination protein polyubiquitination protein ubiquitination response to endoplasmic reticulum stress
EEF1A2	enables GTP binding enables GTPase activity enables GTPase activity enables GTPase activity enables hydrolase activity enables metal ion binding enables nucleotide binding enables protein binding enables protein kinase binding enables translation elongation factor activity enables translation elongation factor activity enables translation elongation factor activity enables translation factor acti…		positive regulation of apoptotic process positive regulation of lipid kinase activity regulation of chaperone-mediated autophagy translation translational elongation
PLAAT1	enables N-acyltransferase activity enables N-acyltransferase activity enables N-acyltransferase activity enables O-acyltransferase activity enables hydrolase activity enables phospholipase A1 activity enables phospholipase A1 activity enables phospholipase A1 activity enables phospholipase A2 activity enables phospholipase A2 activity enables phospholipase A2 activity enables phospholipase activi…		lens fiber cell differentiation lipid catabolic process N-acylphosphatidylethanolamine metabolic process organelle disassembly phosphatidylcholine metabolic process
ELAPOR1	enables RNA binding enables protein binding		autophagosome assembly cellular response to starvation positive regulation of autophagosome assembly positive regulation of vacuole organization
B4GALT1	enables N-acetyllactosamine synthase activity enables N-acetyllactosamine synthase activity enables UDP-galactosyltransferase activity enables UDP-galactosyltransferase activity enables alpha-tubulin binding enables beta-N-acetylglucosaminylglycopeptide beta-1,4-galactosyltransferase activity enables beta-N-acetylglucosaminylglycopeptide beta-1,4-galactosyltransferase activity enables beta-N-acet…		acute inflammatory response angiogenesis involved in wound healing binding of sperm to zona pellucida cell adhesion development of secondary sexual characteristics epithelial cell development epithelial cell proliferation extracellular matrix organization galactose metabolic process lactose biosynthetic process lipid metabolic process macrophage migration negative regulation of epithelial cell pr…
ATP10B	enables ATP binding enables ATP hydrolysis activity enables ATPase-coupled intramembrane lipid transporter activity enables ATPase-coupled intramembrane lipid transporter activity enables glycosylceramide flippase activity enables glycosylceramide flippase activity enables magnesium ion binding enables metal ion binding enables nucleotide binding enables phosphatidylcholine flippase activity enab…		lysosomal membrane organization
PLA2G10	enables 1-alkyl-2-acetylglycerophosphocholine esterase activity enables calcium ion binding enables calcium ion binding enables calcium-dependent phospholipase A2 activity enables calcium-dependent phospholipase A2 activity enables calcium-dependent phospholipase A2 activity enables hydrolase activity enables metal ion binding enables phospholipase A2 activity enables phospholipase A2 activity en…		Biological Process arachidonate metabolic processSource:BHF-UCL1 publication Biological Process arachidonate secretionSource:InterPro axon guidanceSource:MGI1 publication cellular response to leukemia inhibitory factor cholesterol homeostasis defense response to virusSource:UniProtKB1 publication erythrocyte maturationSource:Ensembl fertilization hair follicle morphogenesis intestinal stem cell h…

## Sheet: Table S7
Table S7: KEGG analysis of the DEGs between the high-risk and low-risk groups
Term	Database	ID	Input number	Background number	P-Value	Corrected P-Value
Metabolic pathways	KEGG PATHWAY	hsa01100	111	1433	1.55986e-11	4.74197e-09
Pathways in cancer	KEGG PATHWAY	hsa05200	46	530	9.21169e-07	4.29645e-05
Calcium signaling pathway	KEGG PATHWAY	hsa04020	21	193	4.65583e-05	0.000744933
Glycerophospholipid metabolism	KEGG PATHWAY	hsa00564	14	97	5.8126e-05	0.000883516
Regulation of lipolysis in adipocytes	KEGG PATHWAY	hsa04923	10	55	0.000123707	0.00125357
Cell cycle	KEGG PATHWAY	hsa04110	15	124	0.000192388	0.00172018
Arachidonic acid metabolism	KEGG PATHWAY	hsa00590	10	63	0.000329391	0.00256756
Huntington disease	KEGG PATHWAY	hsa05016	19	193	0.000338356	0.00257151
PPAR signaling pathway	KEGG PATHWAY	hsa03320	10	76	0.00122235	0.00688135
Ras signaling pathway	KEGG PATHWAY	hsa04014	18	232	0.00539838	0.0210398
Adipocytokine signaling pathway	KEGG PATHWAY	hsa04920	8	69	0.00728492	0.0254553
AMPK signaling pathway	KEGG PATHWAY	hsa04152	11	120	0.00910849	0.0304788
Jak-STAT signaling pathway	KEGG PATHWAY	hsa04630	13	162	0.0129346	0.0422807
Ovarian steroidogenesis	KEGG PATHWAY	hsa04913	6	49	0.015233	0.0472534
Cortisol synthesis and secretion	KEGG PATHWAY	hsa04927	7	65	0.0165005	0.0489567

## Sheet: Table S8
Table S8: GO analysis of the DEGs between the high-risk and low-risk groups
ID	Ontology	Description	GeneRatio	BgRatio	pvalue	p.adjust	qvalue	Count
GO:0003341	BP	cilium movement	57/1292	175/18723	4.2658e-24	2.27367e-20	2.03456e-20	57
GO:0035082	BP	axoneme assembly	37/1292	82/18723	9.26795e-22	2.46991e-18	2.21016e-18	37
GO:0001578	BP	microtubule bundle formation	43/1292	113/18723	1.65898e-21	2.94745e-18	2.63748e-18	43
GO:0007018	BP	microtubule-based movement	80/1292	382/18723	1.51262e-19	2.01557e-16	1.8036e-16	80
GO:0044782	BP	cilium organization	70/1292	368/18723	5.55618e-15	5.92289e-12	5.30001e-12	70
GO:0005930	CC	axoneme	45/1383	131/19550	6.50237e-20	2.35276e-17	2.0532e-17	45
GO:0032838	CC	plasma membrane bounded cell projection cytoplasm	60/1383	226/19550	1.10097e-19	2.35276e-17	2.0532e-17	60
GO:0097014	CC	ciliary plasm	45/1383	133/19550	1.29748e-19	2.35276e-17	2.0532e-17	45
GO:0099568	CC	cytoplasmic region	64/1383	271/19550	4.45895e-18	6.06418e-16	5.29207e-16	64
GO:0031514	CC	motile cilium	54/1383	214/19550	8.58216e-17	9.33739e-15	8.14853e-15	54
GO:0005201	MF	extracellular matrix structural constituent	32/1331	172/18368	6.83905e-07	0.000448995	0.000408337	32
GO:0022836	MF	gated channel activity	50/1331	340/18368	1.28942e-06	0.000448995	0.000408337	50
GO:0008569	MF	minus-end-directed microtubule motor activity	9/1331	18/18368	1.43144e-06	0.000448995	0.000408337	9
GO:0015631	MF	tubulin binding	52/1331	375/18368	4.66441e-06	0.00095242	0.000866175	52
GO:0008017	MF	microtubule binding	41/1331	271/18368	5.60898e-06	0.00095242	0.000866175	41

## Sheet: Table S9
Table S9: GSVA analysis of the DEGs between the high-risk and low-risk groups
Term	logFC	AveExpr	t	P.Value	adj.P.Val	B
KEGG_ALPHA_LINOLENIC_ACID_METABOLISM	0.448619	0.0210512	18.4537	9.31497e-59	1.69532e-56	122.964
KEGG_LINOLEIC_ACID_METABOLISM	0.392077	0.0182777	14.5518	1.94015e-40	1.76553e-38	81.0828
KEGG_ETHER_LIPID_METABOLISM	0.246604	0.0161071	13.9495	9.43735e-38	5.72533e-36	74.9439
KEGG_DRUG_METABOLISM_CYTOCHROME_P450	0.286808	0.0155313	11.5775	1.02947e-27	4.68407e-26	52.0325
KEGG_TYROSINE_METABOLISM	0.223594	0.00547102	11.291	1.43225e-26	5.21338e-25	49.4258
KEGG_HISTIDINE_METABOLISM	0.21418	0.0141144	11.0913	8.77119e-26	2.66059e-24	47.632
KEGG_PANCREATIC_CANCER	-0.169763	-0.00652116	-10.4702	2.16824e-23	5.63741e-22	42.1808
KEGG_MATURITY_ONSET_DIABETES_OF_THE_YOUNG	0.294697	0.0392587	9.0749	2.40072e-18	5.46165e-17	30.7095
KEGG_FATTY_ACID_METABOLISM	0.191109	0.00336271	8.95174	6.33614e-18	1.28131e-16	29.7526
KEGG_MISMATCH_REPAIR	-0.27361	-0.021239	-8.80823	1.93984e-17	3.53052e-16	28.6496
KEGG_CELL_CYCLE	-0.196481	-0.0083095	-8.78061	2.40238e-17	3.97485e-16	28.4388
KEGG_SMALL_CELL_LUNG_CANCER	-0.126502	-0.00630138	-8.64252	6.94879e-17	1.0539e-15	27.3924
KEGG_NON_SMALL_CELL_LUNG_CANCER	-0.126381	-0.00918902	-8.42562	3.59481e-16	5.03273e-15	25.7738
KEGG_DNA_REPLICATION	-0.273659	-0.021615	-8.06349	5.2186e-15	6.78418e-14	23.1415
KEGG_METABOLISM_OF_XENOBIOTICS_BY_CYTOCHROME_P450	0.208594	0.00495286	7.81096	3.20004e-14	3.88271e-13	21.359
KEGG_PATHOGENIC_ESCHERICHIA_COLI_INFECTION	-0.135924	-0.00733412	-7.74696	5.03204e-14	5.72395e-13	20.9143
KEGG_RETINOL_METABOLISM	0.180404	0.0117606	7.69367	7.31944e-14	7.83611e-13	20.5463
KEGG_ONE_CARBON_POOL_BY_FOLATE	-0.191973	-0.0224009	-7.63838	1.07755e-13	1.08952e-12	20.1666
KEGG_BUTANOATE_METABOLISM	0.183919	0.00489034	7.55709	1.89542e-13	1.81561e-12	19.6122
KEGG_GLYCEROLIPID_METABOLISM	0.108532	0.00717056	7.42995	4.54188e-13	4.13311e-12	18.7547

## Sheet: Table S10
Table S10: Drug Sensitivity
Drug	P_Value	Sensitivity
Camptothecin	1.28965e-09	low
Vinblastine	6.32922e-09	low
Cytarabine	8.9633e-14	low
Docetaxel	3.15646e-08	low
Navitoclax	0.0247496	high
Vorinostat	1.01045e-09	low
Nilotinib	1.65761e-14	low
Axitinib	0.000748717	low
AZD7762	1.87868e-07	high
SB216763	0.000559694	low
KU-55933	0.0283077	low
Afatinib	7.73966e-05	low
Staurosporine	0.00630366	low
PLX-4720	1.23733e-21	low
NU7441	0.00171227	low
Doramapimod	4.24397e-12	low
Wee1 Inhibitor	0.0450421	low
Nutlin-3a (-)	4.76888e-28	low
Mirin	0.000348821	low
ZM447439	0.0231752	high
Alisertib	6.4695e-05	low
RO-3306	6.80232e-07	low
MK-2206	8.68099e-32	low
Palbociclib	5.12722e-32	low
Dactolisib	4.79161e-31	low
Pictilisib	7.11696e-22	low
AZD8055	2.18621e-09	low
PD0325901	1.20789e-10	low
Obatoclax Mesylate	0.000264103	low
5-Fluorouracil	4.76738e-07	low
Dasatinib	1.28732e-05	high
Paclitaxel	0.00188472	low
Crizotinib	5.23486e-05	low
Rapamycin	9.06501e-12	low
Sorafenib	1.11012e-17	low
Irinotecan	2.79401e-12	low
Oxaliplatin	1.24496e-17	low
BMS-536924	0.00270842	low
GSK1904529A	6.19186e-06	low
PF-4708671	1.82693e-10	low
PRIMA-1MET	0.00779954	low
Niraparib	2.98831e-09	low
MK-1775	0.000449229	high
Gemcitabine	6.90848e-07	low
Bortezomib	5.68016e-07	high
GSK269962A	4.99696e-19	low
SB505124	8.51499e-06	low
Tamoxifen	5.51714e-13	low
Fulvestrant	0.0253339	low
EPZ004777	5.45398e-05	low
YK-4-279	9.6619e-07	low
AZ960	0.0152574	high
Talazoparib	1.90028e-05	low
Trametinib	4.25993e-10	low
Dabrafenib	2.71398e-20	low
Temozolomide	0.00104129	low
AZD5438	0.00529275	low
IAP_5620	0.0101386	low
AZD2014	2.08419e-22	low
AZD1332	0.00023932	low
Linsitinib	0.000218276	low
Epirubicin	3.87835e-05	low
Cyclophosphamide	0.0315299	low
Pevonedistat	0.0343909	low
Sapitinib	0.0324925	high
Uprosertib	2.36188e-24	low
LCL161	5.87826e-07	low
Lapatinib	0.000960096	low
Luminespib	3.86825e-05	low
Alpelisib	3.01205e-06	low
Taselisib	3.84855e-12	low
EPZ5676	0.000290601	low
SCH772984	2.90029e-07	low
Leflunomide	4.14971e-05	low
Entinostat	2.76326e-05	low
LGK974	0.000373659	low
WZ4003	0.000429346	low
AZD5582	0.00190785	high
GSK2606414	7.78927e-09	low
PCI-34051	0.00016629	low
Wnt-C59	0.000426435	low
I-BET-762	0.0148578	low
OTX015	0.0151065	low
GSK343	1.66421e-05	low
Entospletinib	6.68431e-06	low
PRT062607	7.97978e-15	low
Ribociclib	0.000305827	low
AGI-6780	4.39318e-06	low
Picolinici-acid	1.37118e-05	low
AZD5153	2.72687e-05	low
CDK9_5576	4.83039e-06	low
CDK9_5038	0.000350427	low
Eg5_9814	2.35383e-14	low
ERK_2440	7.82836e-12	low
ERK_6604	3.1711e-07	low
IRAK4_4710	2.86004e-05	low
JAK1_8709	3.82133e-11	low
PAK_5339	0.00462678	low
VSP34_8731	0.00914646	low
Selumetinib	2.11174e-10	low
JAK_8517	4.18216e-05	low
AZD4547	0.039154	low
Ibrutinib	0.000674006	high
Acetalax	0.0232847	high
Oxaliplatin	1.24496e-17	low
Topotecan	0.0217574	low
Mitoxantrone	1.42459e-07	low
Dactinomycin	2.66651e-18	low
Fludarabine	0.0209768	low
Nelarabine	0.00420997	low
Fulvestrant	0.0253339	low
Vincristine	0.00301731	low
Docetaxel	3.15646e-08	low
Podophyllotoxin bromide	6.58395e-09	low
Gallibiscoquinazole	0.00577299	low
Elephantin	2.81832e-08	low
Sinularin	0.0238017	low
Sabutoclax	1.59016e-08	low
LY2109761	0.00289009	low
MN-64	0.000120095	high
KRAS (G12C) Inhibitor-12	3.30628e-05	low
MG-132	2.26555e-10	high
BDP-00009066	0.0132157	low
Buparlisib	2.40964e-11	low
Ulixertinib	1.39807e-11	low
Venetoclax	0.0499511	low
Dactinomycin	2.66651e-18	low
Afuresertib	1.67701e-26	low
AGI-5198	4.3933e-05	low
AZD5363	3.6456e-18	low
AZD8186	5.82868e-05	low
Osimertinib	0.0462131	high
Cediranib	0.0174862	low
Ipatasertib	9.86019e-17	low
GDC0810	6.51891e-05	low
GNE-317	6.01807e-28	low
GSK2578215A	3.32643e-06	low
I-BRD9	0.0229215	low
Telomerase Inhibitor IX	8.44933e-05	low
MIRA-1	4.33033e-06	low
NVP-ADW742	2.92369e-13	low
UMI-77	0.000590362	high
WIKI4	3.63736e-13	high
Sepantronium bromide	9.99172e-16	high
MIM1	1.27026e-07	high
WEHI-539	3.76048e-27	high
Foretinib	1.7429e-10	low
BIBR-1532	0.000213673	low
Pyridostatin	1.19881e-19	low
MK-8776	0.0343398	high
Ulixertinib	1.39807e-11	low
Vinorelbine	2.30996e-07	low
VX-11e	3.29264e-17	low
Uprosertib	2.36188e-24	low
LJI308	0.000161943	low
AZ6102	0.000636491	low
GSK591	0.000125814	low
AZD6482	9.93826e-12	low
AT13148	1.33341e-10	low
BMS-754807	5.88306e-06	low
